# Supplementary material for: Ultrafast pseudospin quantum beats in multilayer WSe2 and MoSe2
Source: Nat Commun. 2022 Aug 25;13:4997. doi: 10.1038/s41467-022-32534-3 (PMC9411176; doi:10.1038/s41467-022-32534-3)
Supplement: Supplementary file 3 — Source Data [file 41467_2022_32534_MOESM3_ESM.zip]

Archive with 8 entries (8 files):
- Supplementary source data Fig1.xlsx
- Supplementary source data Fig2.xlsx
- Supplementary source data Fig3.xlsx
- Supplementary source data FigS2.xlsx
- Supplementary source data FigS3.xlsx
- Supplementary source data FigS4.xlsx
- Supplementary source data FigS5.xlsx
- Supplementary source data FigS6.xlsx
