# Supplementary material for: Ultrafast pseudospin quantum beats in multilayer WSe2 and MoSe2
Source: Nat Commun. 2022 Aug 25;13:4997. doi: 10.1038/s41467-022-32534-3 (PMC9411176; doi:10.1038/s41467-022-32534-3)
Supplement: Supplementary file 3 — Source Data [file 41467_2022_32534_MOESM3_ESM.zip › Supplementary source data Fig1.xlsx]

## Sheet: fig1a
WSe2 bulk		WSe2 Monolayer		MoSe2 bulk		MoSe2 Monolayer
energy (meV)	RC	energy (meV)	RC	energy (meV)	RC	energy (meV)	RC
1454.26	20.2593	1506.42	22.8393	1506.42	5.91597	1469.22	0.73295
1454.56	20.1286	1506.74	14.1936	1506.74	5.89542	1469.53	0.0367
1454.87	20.2287	1507.07	18.5961	1507.07	5.71245	1469.83	0.73659
1455.17	20.1458	1507.39	13.7926	1507.39	5.91333	1470.14	0.553
1455.47	20.1599	1507.71	17.4869	1507.71	5.78004	1470.45	0.21702
1455.77	20.1379	1508.04	14.3145	1508.04	5.98308	1470.76	1.125
1456.08	20.1885	1508.36	18.3435	1508.36	5.82849	1471.07	0.17153
1456.38	20.1761	1508.69	14.0743	1508.69	5.92481	1471.38	0.05776
1456.68	20.1815	1509.01	17.3034	1509.01	6.06333	1471.69	1.09694
1456.98	20.2046	1509.34	14.1707	1509.34	5.76487	1472	0.21756
1457.29	20.1606	1509.66	17.9783	1509.66	5.99906	1472.31	0.54065
1457.59	20.2152	1509.99	14.1575	1509.99	6.05061	1472.62	0.33333
1457.89	20.1554	1510.32	18.5935	1510.32	5.94874	1472.92	0.448
1458.2	20.2053	1510.64	14.119	1510.64	5.99077	1473.23	0.49827
1458.5	20.174	1510.97	17.3237	1510.97	5.9917	1473.55	0.07903
1458.81	20.199	1511.29	14.0903	1511.29	6.04044	1473.86	0.36559
1459.11	20.1319	1511.62	18.7912	1511.62	5.98157	1474.16	0.84793
1459.41	20.2195	1511.94	14.0022	1511.94	6.01835	1474.47	-0.09315
1459.72	20.1133	1512.27	18.229	1512.27	6.05581	1474.79	0.41549
1460.02	20.2533	1512.6	13.9391	1512.6	6.0986	1475.1	0.23841
1460.33	20.1462	1512.92	17.0826	1512.92	6.25023	1475.41	0.09288
1460.63	20.216	1513.25	13.9626	1513.25	6.19043	1475.72	0.88995
1460.94	20.1292	1513.58	17.9678	1513.58	6.15799	1476.03	0.16139
1461.24	20.2361	1513.91	13.9861	1513.91	6.29304	1476.34	0.31962
1461.55	20.1592	1514.23	17.0138	1514.23	6.24395	1476.65	0.33333
1461.85	20.2258	1514.56	13.9289	1514.56	6.34783	1476.96	-0.09167
1462.16	20.1794	1514.89	17.2478	1514.89	6.30311	1477.27	1.07109
1462.46	20.2155	1515.22	14.0246	1515.22	6.39518	1477.59	0.47881
1462.77	20.1637	1515.54	17.6137	1515.54	6.49643	1477.9	0.25658
1463.07	20.2233	1515.87	14.072	1515.87	6.35752	1478.21	1.04478
1463.38	20.214	1516.2	16.4797	1516.2	6.61892	1478.52	0.07213
1463.68	20.1843	1516.53	14.1669	1516.53	6.4363	1478.83	0.46441
1463.99	20.2376	1516.86	17.4469	1516.86	6.626	1479.15	0.69683
1464.3	20.1788	1517.19	14.1697	1517.19	6.63445	1479.46	0.03448
1464.6	20.2553	1517.52	16.6169	1517.52	6.74445	1479.77	0.61303
1464.91	20.1546	1517.84	14.2875	1517.84	6.65035	1480.08	0.21114
1465.21	20.2861	1518.17	16.607	1518.17	6.84057	1480.4	0.33956
1465.52	20.2429	1518.5	14.3613	1518.5	6.83789	1480.71	0.25439
1465.83	20.2522	1518.83	16.5804	1518.83	6.60255	1481.02	0.26154
1466.13	20.2287	1519.16	14.354	1519.16	6.84729	1481.34	0.66275
1466.44	20.2481	1519.49	16.1809	1519.49	6.66952	1481.65	0.63806
1466.75	20.2508	1519.82	14.3472	1519.82	6.92657	1481.96	0.32353
1467.06	20.2192	1520.15	15.9658	1520.15	6.97569	1482.28	0.52443
1467.36	20.2965	1520.48	14.3755	1520.48	6.93543	1482.59	0.1393
1467.67	20.1957	1520.81	15.782	1520.81	7.09123	1482.9	0.30357
1467.98	20.2818	1521.14	14.3461	1521.14	6.96967	1483.22	0.81338
1468.29	20.1464	1521.47	15.6839	1521.47	7.09179	1483.53	0.28947
1468.59	20.2977	1521.8	14.4084	1521.8	6.91293	1483.85	0.44083
1468.9	20.1716	1522.13	15.5076	1522.13	7.09337	1484.16	0.29178
1469.21	20.2686	1522.46	14.3245	1522.46	6.85239	1484.48	0.40153
1469.52	20.1662	1522.79	15.3477	1522.79	7.17034	1484.79	0.55977
1469.83	20.262	1523.12	14.3307	1523.12	7.02679	1485.11	0.40106
1470.13	20.2217	1523.46	15.1959	1523.46	7.03215	1485.42	0.59069
1470.44	20.2482	1523.79	14.3635	1523.79	7.01739	1485.73	0.67908
1470.75	20.2264	1524.12	15.1475	1524.12	7.0364	1486.05	0.36946
1471.06	20.2463	1524.45	14.3634	1524.45	6.93701	1486.37	0.66923
1471.37	20.2361	1524.78	14.9925	1524.78	6.95039	1486.68	0.382
1471.68	20.2493	1525.11	14.3845	1525.11	6.8259	1487	0.33333
1471.99	20.2654	1525.45	14.975	1525.45	6.92341	1487.31	0.53145
1472.3	20.2091	1525.78	14.3738	1525.78	6.986	1487.63	0.59857
1472.61	20.2617	1526.11	14.9067	1526.11	6.91011	1487.94	0.71807
1472.92	20.2222	1526.44	14.3691	1526.44	6.84595	1488.26	0.63288
1473.23	20.2666	1526.78	14.8637	1526.78	6.86059	1488.58	0.2662
1473.54	20.2345	1527.11	14.3874	1527.11	6.83638	1488.89	0.6009
1473.85	20.2302	1527.44	14.9063	1527.44	6.97569	1489.21	0.25902
1474.16	20.2291	1527.78	14.348	1527.78	6.80156	1489.53	0.327
1474.47	20.273	1528.11	14.819	1528.11	6.78701	1489.84	0.51098
1474.78	20.2168	1528.44	14.3583	1528.44	6.96576	1490.16	0.51292
1475.09	20.269	1528.78	14.876	1528.78	6.9028	1490.48	0.47893
1475.4	20.1752	1529.11	14.3399	1529.11	6.86888	1490.79	0.45298
1475.71	20.261	1529.44	14.8458	1529.44	6.88684	1491.11	0.63817
1476.02	20.1725	1529.78	14.3223	1529.78	6.78392	1491.43	0.55252
1476.33	20.246	1530.11	14.8409	1530.11	6.78435	1491.75	0.49733
1476.64	20.1909	1530.44	14.3451	1530.44	6.74293	1492.06	0.64098
1476.95	20.2686	1530.78	14.8641	1530.78	6.84838	1492.38	0.52952
1477.27	20.2142	1531.11	14.3268	1531.11	6.88492	1492.7	0.35559
1477.58	20.2784	1531.45	14.7646	1531.45	6.87478	1493.02	0.54122
1477.89	20.1794	1531.78	14.3979	1531.78	6.71111	1493.34	0.39339
1478.2	20.2519	1532.12	14.7403	1532.12	6.953	1493.65	0.50613
1478.51	20.1906	1532.45	14.4005	1532.45	6.98951	1493.97	0.44974
1478.83	20.3059	1532.79	14.6584	1532.79	6.92228	1494.29	0.41333
1479.14	20.222	1533.12	14.4808	1533.12	6.92042	1494.61	0.76287
1479.45	20.2681	1533.46	14.5788	1533.46	6.87713	1494.93	0.2508
1479.76	20.207	1533.8	14.5099	1533.8	7.11372	1495.25	0.51264
1480.08	20.2689	1534.13	14.5247	1534.13	6.90407	1495.57	0.77236
1480.39	20.2833	1534.47	14.585	1534.47	7.14113	1495.89	0.33539
1480.7	20.2483	1534.8	14.4372	1534.8	7.07935	1496.21	0.55351
1481.01	20.3024	1535.14	14.6535	1535.14	7.08482	1496.53	0.41
1481.33	20.2493	1535.48	14.3884	1535.48	7.12775	1496.85	0.59432
1481.64	20.2852	1535.81	14.7264	1535.81	7.24893	1497.17	0.64783
1481.95	20.2171	1536.15	14.349	1536.15	7.47931	1497.49	0.19469
1482.27	20.3386	1536.49	14.8138	1536.49	7.26769	1497.81	0.65925
1482.58	20.1709	1536.82	14.3174	1536.82	7.50475	1498.13	0.33977
1482.89	20.3602	1537.16	14.8448	1537.16	7.29583	1498.45	0.51329
1483.21	20.2356	1537.5	14.3233	1537.5	7.48007	1498.77	0.71301
1483.52	20.3249	1537.84	14.925	1537.84	7.32394	1499.09	0.24539
1483.84	20.2132	1538.17	14.311	1538.17	7.45592	1499.41	0.55058
1484.15	20.3176	1538.51	14.873	1538.51	7.33115	1499.73	0.30062
1484.47	20.2249	1538.85	14.3319	1538.85	7.60972	1500.05	0.49836
1484.78	20.3247	1539.19	14.9034	1539.19	7.40902	1500.37	0.43701
1485.1	20.2297	1539.53	14.3433	1539.53	7.53477	1500.69	0.31711
1485.41	20.3146	1539.87	14.8703	1539.87	7.75502	1501.02	0.59603
1485.72	20.2561	1540.2	14.3579	1540.2	7.67574	1501.34	0.47014
1486.04	20.2833	1540.54	14.8386	1540.54	7.53784	1501.66	0.25598
1486.36	20.276	1540.88	14.4026	1540.88	7.72518	1501.98	0.57143
1486.67	20.3546	1541.22	14.8167	1541.22	7.72847	1502.3	0.35508
1486.99	20.287	1541.56	14.426	1541.56	7.82494	1502.62	0.58841
1487.3	20.2555	1541.9	14.7133	1541.9	7.86924	1502.95	0.60031
1487.62	20.3071	1542.24	14.4806	1542.24	7.77514	1503.27	0.32771
1487.93	20.3001	1542.58	14.6484	1542.58	7.76841	1503.59	0.64749
1488.25	20.3251	1542.92	14.527	1542.92	7.87184	1503.91	0.29897
1488.57	20.3082	1543.26	14.5864	1543.26	7.80769	1504.24	0.49046
1488.88	20.2569	1543.6	14.5512	1543.6	7.71624	1504.56	0.4767
1489.2	20.3102	1543.94	14.525	1543.94	7.85935	1504.88	0.36915
1489.52	20.3275	1544.28	14.5975	1544.28	7.81855	1505.21	0.43381
1489.83	20.3216	1544.62	14.5025	1544.62	7.88502	1505.53	0.42056
1490.15	20.2564	1544.96	14.6134	1544.96	7.79454	1505.86	0.55423
1490.47	20.3385	1545.3	14.4094	1545.3	7.78817	1506.18	0.43873
1490.78	20.2951	1545.64	14.622	1545.64	7.47567	1506.5	0.36364
1491.1	20.2238	1545.98	14.4124	1545.98	7.64593	1506.83	0.58291
1491.42	20.3004	1546.32	14.6375	1546.32	7.76616	1507.15	0.39554
1491.73	20.2947	1546.66	14.4016	1546.66	7.41099	1507.47	0.4482
1492.05	20.2723	1547.01	14.6197	1547.01	7.64048	1507.8	0.38945
1492.37	20.2834	1547.35	14.3651	1547.35	7.47389	1508.12	0.47073
1492.69	20.3118	1547.69	14.6273	1547.69	7.76694	1508.45	0.5124
1493.01	20.3016	1548.03	14.3803	1548.03	7.65308	1508.77	0.47682
1493.33	20.3385	1548.37	14.6546	1548.37	7.85958	1509.1	0.36132
1493.64	20.2913	1548.71	14.3425	1548.71	7.73621	1509.42	0.57363
1493.96	20.3051	1549.06	14.6253	1549.06	8.00492	1509.75	0.52338
1494.28	20.2981	1549.4	14.3546	1549.4	7.84408	1510.07	0.61287
1494.6	20.3024	1549.74	14.6413	1549.74	7.85215	1510.4	0.55197
1494.92	20.2897	1550.09	14.3583	1550.09	7.85528	1510.72	0.53027
1495.24	20.3474	1550.43	14.6204	1550.43	7.75203	1511.05	0.5837
1495.56	20.2786	1550.77	14.3492	1550.77	7.9009	1511.38	0.44348
1495.88	20.3517	1551.11	14.5867	1551.11	7.75466	1511.7	0.45697
1496.19	20.2587	1551.46	14.3909	1551.46	7.88307	1512.03	0.57127
1496.51	20.395	1551.8	14.5274	1551.8	7.70981	1512.36	0.50935
1496.83	20.2935	1552.14	14.4348	1552.14	7.99752	1512.68	0.61075
1497.15	20.3572	1552.49	14.4711	1552.49	7.84291	1513.01	0.45502
1497.47	20.306	1552.83	14.4853	1552.83	7.7809	1513.34	0.48431
1497.79	20.3772	1553.18	14.4093	1553.18	7.70418	1513.66	0.63811
1498.11	20.2825	1553.52	14.5442	1553.52	7.88718	1513.99	0.52959
1498.43	20.3544	1553.87	14.3438	1553.87	7.90607	1514.32	0.53727
1498.76	20.308	1554.21	14.5879	1554.21	7.93398	1514.64	0.50734
1499.08	20.3833	1554.56	14.2915	1554.56	7.95366	1514.97	0.51643
1499.4	20.264	1554.9	14.6491	1554.9	7.95207	1515.3	0.4907
1499.72	20.3751	1555.24	14.2861	1555.24	8.0161	1515.63	0.45678
1500.04	20.293	1555.59	14.6573	1555.59	7.89992	1515.95	0.71181
1500.36	20.3756	1555.94	14.2735	1555.94	7.89428	1516.28	0.60392
1500.68	20.3237	1556.28	14.6407	1556.28	7.99201	1516.61	0.41499
1501	20.3466	1556.63	14.3162	1556.63	7.96443	1516.94	0.53698
1501.32	20.3094	1556.97	14.6157	1556.97	8.04796	1517.27	0.44349
1501.64	20.3792	1557.32	14.3692	1557.32	8.12749	1517.6	0.58235
1501.97	20.3539	1557.66	14.5437	1557.66	8.10443	1517.92	0.47873
1502.29	20.355	1558.01	14.4386	1558.01	8.11438	1518.25	0.55511
1502.61	20.3608	1558.36	14.5218	1558.36	8.14554	1518.58	0.52665
1502.93	20.38	1558.7	14.5282	1558.7	8.23052	1518.91	0.35467
1503.26	20.3525	1559.05	14.4389	1559.05	8.15529	1519.24	0.75079
1503.58	20.3651	1559.4	14.5887	1559.4	8.41753	1519.57	0.49744
1503.9	20.3321	1559.74	14.3963	1559.74	8.17951	1519.9	0.44322
1504.22	20.3753	1560.09	14.6616	1560.09	8.24669	1520.23	0.62451
1504.55	20.3915	1560.44	14.3816	1560.44	8.35781	1520.56	0.43561
1504.87	20.3775	1560.79	14.6771	1560.79	8.55162	1520.89	0.59159
1505.19	20.326	1561.13	14.3633	1561.13	8.20579	1521.22	0.49902
1505.52	20.3634	1561.48	14.6769	1561.48	8.54574	1521.55	0.56887
1505.84	20.3563	1561.83	14.3777	1561.83	8.38521	1521.88	0.42976
1506.16	20.3801	1562.18	14.6675	1562.18	8.50309	1522.21	0.49214
1506.49	20.3218	1562.53	14.4121	1562.53	8.41239	1522.54	0.67822
1506.81	20.4021	1562.88	14.5854	1562.88	8.36454	1522.87	0.34537
1507.13	20.326	1563.22	14.465	1563.22	8.44411	1523.2	0.53825
1507.46	20.396	1563.57	14.5416	1563.57	8.40618	1523.53	0.55993
1507.78	20.3205	1563.92	14.5227	1563.92	8.65116	1523.87	0.4719
1508.11	20.3996	1564.27	14.4533	1564.27	8.29649	1524.2	0.41977
1508.43	20.3309	1564.62	14.5648	1564.62	8.32842	1524.53	0.45228
1508.76	20.3966	1564.97	14.4029	1564.97	8.06017	1524.86	0.55603
1509.08	20.2885	1565.32	14.58	1565.32	8.32241	1525.19	0.5396
1509.41	20.4346	1565.67	14.3837	1565.67	8.1196	1525.52	0.47002
1509.73	20.3539	1566.02	14.5872	1566.02	8.36854	1525.86	0.67217
1510.06	20.408	1566.37	14.358	1566.37	8.26277	1526.19	0.37194
1510.38	20.3407	1566.72	14.5822	1566.72	8.22571	1526.52	0.48755
1510.71	20.4321	1567.07	14.3741	1567.07	8.54354	1526.85	0.57143
1511.04	20.3281	1567.42	14.5586	1567.42	8.45686	1527.19	0.36778
1511.36	20.353	1567.77	14.3865	1567.77	8.45892	1527.52	0.52601
1511.69	20.3661	1568.12	14.511	1568.12	8.39211	1527.85	0.46704
1512.01	20.452	1568.47	14.4245	1568.47	8.40149	1528.18	0.48988
1512.34	20.3567	1568.82	14.5084	1568.82	8.25915	1528.52	0.54805
1512.66	20.4186	1569.17	14.4562	1569.17	8.45659	1528.85	0.39635
1512.99	20.3409	1569.53	14.4489	1569.53	8.2489	1529.19	0.59355
1513.32	20.3819	1569.88	14.49	1569.88	8.43848	1529.52	0.38559
1513.64	20.4111	1570.23	14.4091	1570.23	8.47901	1529.85	0.50647
1513.97	20.4076	1570.58	14.5329	1570.58	8.55	1530.19	0.50773
1514.3	20.3955	1570.93	14.3764	1570.93	8.56401	1530.52	0.52287
1514.63	20.3916	1571.29	14.5467	1571.29	8.64908	1530.86	0.5458
1514.95	20.3929	1571.64	14.3362	1571.64	8.45489	1531.19	0.49673
1515.28	20.4215	1571.99	14.5802	1571.99	8.49962	1531.53	0.61074
1515.61	20.4295	1572.34	14.3395	1572.34	8.62452	1531.86	0.5904
1515.94	20.3985	1572.7	14.5701	1572.7	8.64692	1532.19	0.40071
1516.27	20.3736	1573.05	14.3508	1573.05	8.56659	1532.53	0.59358
1516.59	20.4377	1573.4	14.5162	1573.4	8.65565	1532.87	0.55304
1516.92	20.4291	1573.76	14.406	1573.76	8.47683	1533.2	0.5724
1517.25	20.4636	1574.11	14.4555	1574.11	8.48024	1533.54	0.56433
1517.58	20.37	1574.46	14.4771	1574.46	8.36006	1533.87	0.48834
1517.91	20.4091	1574.82	14.3681	1574.82	8.46773	1534.21	0.50475
1518.24	20.4088	1575.17	14.5379	1575.17	8.44892	1534.54	0.43871
1518.57	20.4505	1575.52	14.3267	1575.52	8.57424	1534.88	0.5907
1518.89	20.3715	1575.88	14.595	1575.88	8.47608	1535.21	0.46858
1519.22	20.4404	1576.23	14.3093	1576.23	8.54902	1535.55	0.55628
1519.55	20.3926	1576.59	14.5735	1576.59	8.43843	1535.89	0.57464
1519.88	20.441	1576.94	14.3349	1576.94	8.46976	1536.22	0.44763
1520.21	20.4206	1577.3	14.5411	1577.3	8.43569	1536.56	0.5905
1520.54	20.4496	1577.65	14.4011	1577.65	8.58067	1536.9	0.52825
1520.87	20.413	1578.01	14.4753	1578.01	8.61486	1537.23	0.64766
1521.2	20.4514	1578.36	14.4771	1578.36	8.50844	1537.57	0.55108
1521.53	20.3912	1578.72	14.4145	1578.72	8.80927	1537.91	0.56241
1521.86	20.4252	1579.07	14.5719	1579.07	8.6706	1538.25	0.59517
1522.19	20.3899	1579.43	14.3754	1579.43	8.83683	1538.59	0.48672
1522.52	20.4775	1579.79	14.6099	1579.79	8.52754	1538.92	0.65365
1522.85	20.4155	1580.14	14.3559	1580.14	8.92654	1539.26	0.43902
1523.18	20.4613	1580.5	14.6015	1580.5	8.63459	1539.6	0.57441
1523.52	20.3455	1580.85	14.3875	1580.85	8.95539	1539.94	0.57133
1523.85	20.4418	1581.21	14.5754	1581.21	8.64537	1540.28	0.51762
1524.18	20.4027	1581.57	14.4553	1581.57	9.07201	1540.61	0.70499
1524.51	20.4913	1581.92	14.5019	1581.92	8.91358	1540.95	0.504
1524.84	20.3991	1582.28	14.5295	1582.28	9.02053	1541.29	0.55556
1525.17	20.4332	1582.64	14.4512	1582.64	8.74929	1541.63	0.63347
1525.51	20.4122	1583	14.587	1583	9.14286	1541.97	0.52873
1525.84	20.441	1583.35	14.3979	1583.35	8.87214	1542.31	0.60153
1526.17	20.4282	1583.71	14.5945	1583.71	8.94096	1542.65	0.57468
1526.5	20.4314	1584.07	14.3907	1584.07	9.03019	1542.99	0.60374
1526.83	20.4194	1584.43	14.5958	1584.43	9.22085	1543.33	0.54049
1527.17	20.4627	1584.79	14.4223	1584.79	9.00428	1543.67	0.58922
1527.5	20.4821	1585.14	14.5243	1585.14	9.04562	1544.01	0.57881
1527.83	20.4651	1585.5	14.4423	1585.5	9.33431	1544.35	0.4963
1528.16	20.4642	1585.86	14.4725	1585.86	9.37875	1544.69	0.6265
1528.5	20.4597	1586.22	14.5091	1586.22	9.1396	1545.03	0.50593
1528.83	20.4489	1586.58	14.4213	1586.58	9.25687	1545.37	0.5882
1529.16	20.4916	1586.94	14.5233	1586.94	9.10671	1545.71	0.5037
1529.5	20.4396	1587.3	14.3875	1587.3	9.22708	1546.05	0.52299
1529.83	20.4876	1587.66	14.5383	1587.66	9.14588	1546.39	0.56189
1530.17	20.4407	1588.02	14.3967	1588.02	9.18613	1546.73	0.52296
1530.5	20.4939	1588.38	14.5375	1588.38	9.19051	1547.07	0.55079
1530.84	20.4639	1588.74	14.3973	1588.74	9.27376	1547.41	0.53534
1531.17	20.4833	1589.1	14.4909	1589.1	8.99169	1547.76	0.50028
1531.5	20.4744	1589.46	14.4354	1589.46	9.19165	1548.1	0.54572
1531.84	20.4871	1589.82	14.4792	1589.82	9.02441	1548.44	0.53528
1532.17	20.4505	1590.18	14.4827	1590.18	9.16081	1548.78	0.56761
1532.51	20.4627	1590.54	14.4215	1590.54	9.03699	1549.12	0.51131
1532.84	20.5415	1590.9	14.5097	1590.9	9.2585	1549.47	0.52744
1533.18	20.5029	1591.26	14.3992	1591.26	9.07278	1549.81	0.49692
1533.51	20.467	1591.62	14.5612	1591.62	9.043	1550.15	0.48457
1533.85	20.4787	1591.98	14.3697	1591.98	9.12754	1550.49	0.57159
1534.18	20.5402	1592.35	14.5477	1592.35	9.29362	1550.84	0.53871
1534.52	20.4756	1592.71	14.3885	1592.71	9.21505	1551.18	0.56327
1534.86	20.5189	1593.07	14.5213	1593.07	9.03745	1551.53	0.54311
1535.19	20.4475	1593.43	14.4486	1593.43	9.09682	1551.87	0.47905
1535.53	20.5901	1593.79	14.4428	1593.79	9.09577	1552.21	0.60376
1535.87	20.4792	1594.15	14.5111	1594.15	9.1281	1552.56	0.52004
1536.2	20.5205	1594.52	14.3709	1594.52	9.02561	1552.9	0.54536
1536.54	20.4905	1594.88	14.5591	1594.88	9.08944	1553.24	0.56011
1536.88	20.5482	1595.24	14.3457	1595.24	9.04742	1553.59	0.56164
1537.21	20.4705	1595.61	14.5544	1595.61	9.2461	1553.93	0.65858
1537.55	20.4933	1595.97	14.3757	1595.97	9.02705	1554.28	0.50081
1537.89	20.4722	1596.33	14.5041	1596.33	9.22766	1554.62	0.62113
1538.22	20.5173	1596.7	14.4477	1596.7	9.0651	1554.97	0.5279
1538.56	20.4891	1597.06	14.4273	1597.06	9.21001	1555.31	0.59113
1538.9	20.4904	1597.42	14.5323	1597.42	8.77658	1555.66	0.56575
1539.24	20.5059	1597.79	14.38	1597.79	9.25297	1556	0.52826
1539.58	20.5011	1598.15	14.5663	1598.15	8.89825	1556.35	0.64624
1539.91	20.5217	1598.52	14.372	1598.52	9.14743	1556.69	0.48131
1540.25	20.4254	1598.88	14.5513	1598.88	9.08585	1557.04	0.63444
1540.59	20.5789	1599.25	14.4146	1599.25	9.17472	1557.38	0.4779
1540.93	20.4866	1599.61	14.5	1599.61	9.17082	1557.73	0.60779
1541.27	20.5363	1599.98	14.4889	1599.98	9.27519	1558.08	0.52594
1541.61	20.4418	1600.34	14.4494	1600.34	9.01361	1558.42	0.57692
1541.95	20.5516	1600.71	14.5613	1600.71	9.28324	1558.77	0.59693
1542.29	20.4781	1601.07	14.4016	1601.07	9.05373	1559.12	0.56002
1542.62	20.5624	1601.44	14.5908	1601.44	9.33912	1559.46	0.60925
1542.96	20.5162	1601.8	14.4179	1601.8	9.34358	1559.81	0.65067
1543.3	20.546	1602.17	14.5579	1602.17	9.46159	1560.16	0.67197
1543.64	20.4733	1602.54	14.4645	1602.54	9.28474	1560.5	0.61974
1543.98	20.5484	1602.9	14.4866	1602.9	9.38082	1560.85	0.58594
1544.32	20.499	1603.27	14.5315	1603.27	9.31769	1561.2	0.72107
1544.66	20.5919	1603.63	14.4348	1603.63	9.43878	1561.55	0.57759
1545	20.4978	1604	14.5778	1604	9.50472	1561.89	0.65893
1545.34	20.5575	1604.37	14.4125	1604.37	9.47408	1562.24	0.56309
1545.68	20.4849	1604.74	14.5545	1604.74	9.47823	1562.59	0.68424
1546.03	20.5767	1605.1	14.4373	1605.1	9.44876	1562.94	0.64383
1546.37	20.5281	1605.47	14.5161	1605.47	9.37492	1563.29	0.63033
1546.71	20.5369	1605.84	14.4809	1605.84	9.51377	1563.63	0.63451
1547.05	20.4961	1606.21	14.449	1606.21	9.45781	1563.98	0.54233
1547.39	20.583	1606.58	14.5094	1606.58	9.43709	1564.33	0.6939
1547.73	20.5364	1606.94	14.4189	1606.94	9.49374	1564.68	0.58541
1548.07	20.5562	1607.31	14.5302	1607.31	9.69375	1565.03	0.58057
1548.42	20.5082	1607.68	14.4067	1607.68	9.51213	1565.38	0.61951
1548.76	20.5723	1608.05	14.5118	1608.05	9.76995	1565.73	0.55684
1549.1	20.5642	1608.42	14.4265	1608.42	9.37902	1566.08	0.77042
1549.44	20.5578	1608.79	14.4867	1608.79	9.47275	1566.43	0.57474
1549.78	20.6191	1609.16	14.4743	1609.16	9.40335	1566.78	0.77556
1550.13	20.5735	1609.53	14.4391	1609.53	9.59477	1567.13	0.60841
1550.47	20.6713	1609.89	14.5125	1609.89	9.40553	1567.48	0.55846
1550.81	20.5499	1610.26	14.4064	1610.26	9.8521	1567.83	0.63446
1551.16	20.5745	1610.63	14.5441	1610.63	9.3057	1568.18	0.57511
1551.5	20.5207	1611	14.4069	1611	9.79128	1568.53	0.6673
1551.84	20.6333	1611.37	14.5252	1611.37	9.35655	1568.88	0.52573
1552.19	20.5513	1611.74	14.4389	1611.74	9.7495	1569.23	0.68595
1552.53	20.5955	1612.12	14.4786	1612.12	9.42803	1569.59	0.5848
1552.87	20.6052	1612.49	14.5123	1612.49	9.79336	1569.94	0.63852
1553.22	20.6324	1612.86	14.4077	1612.86	9.28598	1570.29	0.57118
1553.56	20.6121	1613.23	14.5517	1613.23	9.73816	1570.64	0.54176
1553.91	20.5838	1613.6	14.3826	1613.6	9.28806	1570.99	0.70446
1554.25	20.5759	1613.97	14.5467	1613.97	9.58301	1571.34	0.53293
1554.6	20.5807	1614.34	14.4287	1614.34	9.39745	1571.7	0.67494
1554.94	20.6175	1614.71	14.4738	1614.71	9.66341	1572.05	0.56352
1555.28	20.5251	1615.09	14.5027	1615.09	9.43941	1572.4	0.59241
1555.63	20.6256	1615.46	14.3948	1615.46	9.77291	1572.75	0.54357
1555.97	20.5862	1615.83	14.555	1615.83	9.50416	1573.11	0.50679
1556.32	20.5897	1616.2	14.3713	1616.2	9.4842	1573.46	0.67003
1556.66	20.6138	1616.58	14.5364	1616.58	9.49712	1573.81	0.56269
1557.01	20.5862	1616.95	14.4189	1616.95	9.47913	1574.17	0.65132
1557.36	20.5897	1617.32	14.4676	1617.32	9.44825	1574.52	0.61641
1557.7	20.5703	1617.69	14.5136	1617.69	9.53509	1574.87	0.65227
1558.05	20.615	1618.07	14.3926	1618.07	9.45293	1575.23	0.59127
1558.39	20.5736	1618.44	14.5606	1618.44	9.50737	1575.58	0.55445
1558.74	20.6366	1618.81	14.3896	1618.81	9.55251	1575.93	0.64286
1559.09	20.5572	1619.19	14.5415	1619.19	9.46976	1576.29	0.54196
1559.43	20.6403	1619.56	14.4469	1619.56	9.65657	1576.64	0.57516
1559.78	20.5838	1619.94	14.4709	1619.94	9.42668	1577	0.51737
1560.13	20.7208	1620.31	14.5253	1620.31	9.52565	1577.35	0.55159
1560.47	20.5878	1620.68	14.4148	1620.68	9.62595	1577.71	0.61788
1560.82	20.6618	1621.06	14.5788	1621.06	9.47919	1578.06	0.56265
1561.17	20.6139	1621.43	14.4202	1621.43	9.4627	1578.42	0.62781
1561.52	20.6875	1621.81	14.5453	1621.81	9.50346	1578.77	0.60957
1561.87	20.5672	1622.18	14.4757	1622.18	9.53788	1579.13	0.66613
1562.21	20.6762	1622.56	14.4855	1622.56	9.59649	1579.48	0.58056
1562.56	20.546	1622.93	14.5463	1622.93	9.44174	1579.84	0.62807
1562.91	20.6817	1623.31	14.4189	1623.31	9.58506	1580.2	0.6125
1563.26	20.6031	1623.69	14.571	1623.69	9.6941	1580.55	0.62263
1563.61	20.6517	1624.06	14.4435	1624.06	9.53569	1580.91	0.68631
1563.95	20.6379	1624.44	14.5266	1624.44	9.56613	1581.27	0.56879
1564.3	20.7042	1624.82	14.4963	1624.82	9.45171	1581.62	0.72698
1564.65	20.6547	1625.19	14.4561	1625.19	9.54618	1581.98	0.63055
1565	20.6686	1625.57	14.5323	1625.57	9.60778	1582.34	0.6786
1565.35	20.6665	1625.94	14.4262	1625.94	9.40837	1582.69	0.6163
1565.7	20.6634	1626.32	14.5453	1626.32	9.59066	1583.05	0.68953
1566.05	20.7176	1626.7	14.4393	1626.7	9.56644	1583.41	0.65653
1566.4	20.6204	1627.08	14.4891	1627.08	9.58993	1583.76	0.64806
1566.75	20.6792	1627.45	14.4759	1627.45	9.65524	1584.12	0.72397
1567.1	20.6608	1627.83	14.4484	1627.83	9.69969	1584.48	0.59165
1567.45	20.7008	1628.21	14.5303	1628.21	9.64022	1584.84	0.7455
1567.8	20.6884	1628.59	14.4165	1628.59	9.36483	1585.2	0.61317
1568.15	20.6773	1628.97	14.527	1628.97	9.14626	1585.56	0.68368
1568.5	20.7267	1629.34	14.4372	1629.34	9.19595	1585.91	0.66347
1568.85	20.667	1629.72	14.5014	1629.72	9.01821	1586.27	0.73
1569.2	20.7266	1630.1	14.4904	1630.1	9.27225	1586.63	0.67872
1569.56	20.6762	1630.48	14.4398	1630.48	9.03111	1586.99	0.60635
1569.91	20.7421	1630.86	14.5373	1630.86	9.24162	1587.35	0.70952
1570.26	20.6398	1631.24	14.4172	1631.24	9.12678	1587.71	0.62731
1570.61	20.729	1631.62	14.5465	1631.62	9.73462	1588.07	0.78
1570.96	20.6961	1632	14.4439	1632	9.53692	1588.43	0.66642
1571.31	20.6706	1632.38	14.488	1632.38	9.41387	1588.79	0.74803
1571.67	20.7133	1632.76	14.5195	1632.76	9.63083	1589.15	0.72423
1572.02	20.6591	1633.14	14.4183	1633.14	9.50591	1589.51	0.64487
1572.37	20.7426	1633.52	14.5639	1633.52	9.44804	1589.87	0.70997
1572.72	20.6382	1633.9	14.4083	1633.9	9.6905	1590.23	0.5944
1573.08	20.7359	1634.28	14.5294	1634.28	9.50469	1590.59	0.80104
1573.43	20.6749	1634.66	14.4732	1634.66	9.45704	1590.95	0.67464
1573.78	20.7932	1635.04	14.439	1635.04	9.53259	1591.31	0.74245
1574.13	20.6613	1635.42	14.5542	1635.42	9.55235	1591.67	0.67091
1574.49	20.7119	1635.8	14.3828	1635.8	9.69532	1592.03	0.72472
1574.84	20.723	1636.19	14.5549	1636.19	9.5249	1592.39	0.6363
1575.19	20.742	1636.57	14.4279	1636.57	9.66275	1592.76	0.66935
1575.55	20.7701	1636.95	14.4693	1636.95	9.43065	1593.12	0.71848
1575.9	20.7386	1637.33	14.52	1637.33	9.39466	1593.48	0.67281
1576.26	20.6872	1637.71	14.3913	1637.71	9.36848	1593.84	0.71923
1576.61	20.7137	1638.1	14.5641	1638.1	9.56268	1594.2	0.62624
1576.97	20.7442	1638.48	14.4141	1638.48	9.42766	1594.57	0.73539
1577.32	20.6698	1638.86	14.506	1638.86	9.45824	1594.93	0.68716
1577.67	20.7667	1639.24	14.4969	1639.24	9.41251	1595.29	0.66512
1578.03	20.6807	1639.63	14.4325	1639.63	9.51542	1595.65	0.68495
1578.38	20.8316	1640.01	14.5734	1640.01	9.17441	1596.02	0.68733
1578.74	20.7185	1640.39	14.4136	1640.39	9.45329	1596.38	0.74046
1579.1	20.8115	1640.78	14.5407	1640.78	9.37535	1596.74	0.68961
1579.45	20.7516	1641.16	14.4803	1641.16	9.72636	1597.11	0.73068
1579.81	20.776	1641.55	14.472	1641.55	9.29542	1597.47	0.64144
1580.16	20.6886	1641.93	14.5668	1641.93	9.58629	1597.84	0.69887
1580.52	20.7915	1642.32	14.4338	1642.32	9.1566	1598.2	0.67829
1580.88	20.7805	1642.7	14.5717	1642.7	9.66414	1598.56	0.722
1581.23	20.8136	1643.09	14.4744	1643.09	9.14634	1598.93	0.70407
1581.59	20.7908	1643.47	14.5006	1643.47	9.57743	1599.29	0.63715
1581.94	20.7469	1643.86	14.5562	1643.86	9.33915	1599.66	0.68069
1582.3	20.8287	1644.24	14.4375	1644.24	9.66744	1600.02	0.64519
1582.66	20.7688	1644.63	14.5709	1644.63	9.26145	1600.39	0.68677
1583.02	20.8387	1645.01	14.4634	1645.01	9.50085	1600.75	0.65073
1583.37	20.797	1645.4	14.5116	1645.4	9.19956	1601.12	0.71304
1583.73	20.8031	1645.78	14.5208	1645.78	9.40707	1601.48	0.6971
1584.09	20.8033	1646.17	14.4435	1646.17	9.36581	1601.85	0.69543
1584.45	20.773	1646.56	14.5535	1646.56	9.32517	1602.21	0.702
1584.8	20.8167	1646.94	14.4532	1646.94	9.3673	1602.58	0.66625
1585.16	20.7955	1647.33	14.5162	1647.33	9.38283	1602.95	0.73506
1585.52	20.7929	1647.72	14.488	1647.72	9.3887	1603.31	0.65696
1585.88	20.7971	1648.1	14.4582	1648.1	9.20472	1603.68	0.7201
1586.24	20.8212	1648.49	14.5413	1648.49	9.53703	1604.05	0.69356
1586.6	20.8255	1648.88	14.4389	1648.88	9.28391	1604.41	0.71256
1586.95	20.8106	1649.27	14.5378	1649.27	9.29111	1604.78	0.72239
1587.31	20.8218	1649.65	14.4723	1649.65	9.21756	1605.15	0.72309
1587.67	20.7966	1650.04	14.4873	1650.04	9.29697	1605.52	0.73396
1588.03	20.8658	1650.43	14.5405	1650.43	9.3488	1605.88	0.68088
1588.39	20.7677	1650.82	14.4385	1650.82	9.20633	1606.25	0.77805
1588.75	20.8191	1651.21	14.5554	1651.21	9.29115	1606.62	0.72299
1589.11	20.8142	1651.6	14.4643	1651.6	9.24413	1606.99	0.75672
1589.47	20.7878	1651.98	14.5053	1651.98	9.18996	1607.35	0.7424
1589.83	20.8119	1652.37	14.5421	1652.37	9.14107	1607.72	0.76911
1590.19	20.7618	1652.76	14.4473	1652.76	9.13588	1608.09	0.74291
1590.55	20.8657	1653.15	14.5695	1653.15	9.10538	1608.46	0.76677
1590.91	20.7935	1653.54	14.4546	1653.54	9.06588	1608.83	0.71597
1591.28	20.8324	1653.93	14.5223	1653.93	9.05179	1609.2	0.73712
1591.64	20.8076	1654.32	14.5352	1654.32	9.03803	1609.57	0.78739
1592	20.8533	1654.71	14.4414	1654.71	9.03875	1609.94	0.81013
1592.36	20.8268	1655.1	14.5807	1655.1	8.98819	1610.31	0.79082
1592.72	20.8646	1655.49	14.4395	1655.49	9.10647	1610.67	0.74542
1593.08	20.8778	1655.88	14.519	1655.88	9.09436	1611.05	0.85358
1593.44	20.8841	1656.27	14.5278	1656.27	8.95178	1611.41	0.77437
1593.81	20.9035	1656.66	14.4317	1656.66	8.98606	1611.79	0.80531
1594.17	20.8852	1657.06	14.5829	1657.06	8.9027	1612.16	0.74713
1594.53	20.8769	1657.45	14.4479	1657.45	9.21098	1612.53	0.79425
1594.89	20.9039	1657.84	14.5111	1657.84	8.82677	1612.9	0.75159
1595.26	20.9084	1658.23	14.5347	1658.23	8.92209	1613.27	0.83897
1595.62	20.8807	1658.62	14.4339	1658.62	8.46643	1613.64	0.79112
1595.98	20.8925	1659.02	14.5809	1659.02	8.99359	1614.01	0.81494
1596.34	20.8382	1659.41	14.4609	1659.41	8.56054	1614.38	0.81872
1596.71	20.9086	1659.8	14.505	1659.8	8.93195	1614.75	0.81291
1597.07	20.874	1660.19	14.5458	1660.19	8.53106	1615.12	0.79204
1597.43	20.9311	1660.59	14.4523	1660.59	8.68257	1615.5	0.83126
1597.8	20.9358	1660.98	14.5876	1660.98	8.54815	1615.87	0.82065
1598.16	20.8684	1661.37	14.4883	1661.37	8.718	1616.24	0.84324
1598.53	20.9515	1661.77	14.5156	1661.77	8.58762	1616.61	0.85896
1598.89	20.8945	1662.16	14.5801	1662.16	8.55882	1616.99	0.83153
1599.26	20.9623	1662.55	14.471	1662.55	8.4896	1617.36	0.78643
1599.62	20.9212	1662.95	14.5918	1662.95	8.5144	1617.73	0.90803
1599.98	20.8988	1663.34	14.5053	1663.34	8.54019	1618.11	0.829
1600.35	20.9353	1663.74	14.5124	1663.74	8.39755	1618.48	0.83097
1600.71	20.9668	1664.13	14.5886	1664.13	8.52862	1618.85	0.86525
1601.08	20.9844	1664.53	14.474	1664.53	8.56921	1619.22	0.8621
1601.44	20.9137	1664.92	14.5802	1664.92	8.39643	1619.6	0.90385
1601.81	20.9381	1665.32	14.5204	1665.32	8.45073	1619.97	0.87668
1602.18	20.9399	1665.71	14.5106	1665.71	8.2871	1620.35	0.87939
1602.54	20.9392	1666.11	14.5813	1666.11	8.1752	1620.72	0.86436
1602.91	20.9566	1666.5	14.4788	1666.5	8.22688	1621.1	0.89072
1603.27	20.906	1666.9	14.5598	1666.9	8.15726	1621.47	0.83931
1603.64	20.9364	1667.3	14.523	1667.3	7.99553	1621.85	0.88763
1604.01	20.9167	1667.69	14.5096	1667.69	8.25359	1622.22	0.84382
1604.37	20.9527	1668.09	14.5713	1668.09	7.92483	1622.6	0.87552
1604.74	20.9295	1668.48	14.477	1668.48	8.26931	1622.97	0.88189
1605.11	20.8984	1668.88	14.5576	1668.88	7.87667	1623.35	0.88852
1605.47	20.9777	1669.28	14.5283	1669.28	8.02168	1623.72	0.87
1605.84	20.9009	1669.67	14.5044	1669.67	7.72027	1624.1	0.8584
1606.21	20.9697	1670.07	14.5802	1670.07	7.96074	1624.47	0.88193
1606.58	20.9886	1670.47	14.4842	1670.47	7.65622	1624.85	0.86174
1606.95	21.02	1670.87	14.575	1670.87	7.81579	1625.23	0.88465
1607.31	21.0348	1671.27	14.5425	1671.27	7.71804	1625.6	0.88377
1607.68	20.9828	1671.66	14.5063	1671.66	7.67238	1625.98	0.95439
1608.05	21.0376	1672.06	14.598	1672.06	7.62549	1626.36	0.82488
1608.42	20.966	1672.46	14.4936	1672.46	7.56613	1626.73	0.88229
1608.79	21.0293	1672.86	14.5752	1672.86	7.5164	1627.11	0.84058
1609.16	20.9888	1673.26	14.5651	1673.26	7.32756	1627.49	0.90848
1609.53	20.9969	1673.66	14.4942	1673.66	7.55217	1627.87	0.88434
1609.9	20.9524	1674.06	14.6135	1674.06	7.27338	1628.24	0.9204
1610.27	20.9878	1674.46	14.5044	1674.46	7.54256	1628.62	0.91621
1610.63	21.0299	1674.86	14.548	1674.86	7.17345	1629	0.93583
1611	21.0426	1675.26	14.5823	1675.26	7.37283	1629.38	0.95192
1611.37	21.0736	1675.66	14.4768	1675.66	7.09265	1629.76	0.93059
1611.74	21.0123	1676.06	14.6109	1676.06	7.13765	1630.13	0.99002
1612.12	21.0728	1676.46	14.5215	1676.46	7.00048	1630.51	0.92298
1612.48	20.9946	1676.86	14.5154	1676.86	7.0851	1630.89	0.97583
1612.86	21.0594	1677.26	14.6062	1677.26	7.08162	1631.27	0.92278
1613.23	21.0811	1677.66	14.4752	1677.66	7.00097	1631.65	0.93483
1613.6	21.1236	1678.06	14.5866	1678.06	6.9448	1632.03	0.89017
1613.97	21.0901	1678.46	14.5639	1678.46	6.80738	1632.41	0.99846
1614.34	21.0579	1678.86	14.4855	1678.86	6.74236	1632.79	0.95579
1614.71	21.0899	1679.27	14.6173	1679.27	6.72899	1633.17	0.98947
1615.08	21.0766	1679.67	14.5103	1679.67	6.73631	1633.55	0.95867
1615.45	21.1199	1680.07	14.5561	1680.07	6.56908	1633.93	1.05372
1615.83	21.0899	1680.47	14.6027	1680.47	6.53484	1634.31	1.01517
1616.2	21.103	1680.87	14.4922	1680.87	6.4169	1634.69	1.03082
1616.57	21.1159	1681.28	14.6169	1681.28	6.37161	1635.07	1.03808
1616.94	21.0541	1681.68	14.569	1681.68	6.29635	1635.45	1.03331
1617.32	21.1216	1682.08	14.5341	1682.08	6.16612	1635.83	1.01575
1617.69	21.0705	1682.49	14.6352	1682.49	6.30257	1636.21	1.08662
1618.06	21.1296	1682.89	14.5293	1682.89	6.03019	1636.6	1.07473
1618.43	21.1677	1683.29	14.5931	1683.29	6.11154	1636.98	1.08198
1618.81	21.1084	1683.7	14.6183	1683.7	5.99438	1637.36	1.03236
1619.18	21.1744	1684.1	14.53	1684.1	6.02397	1637.74	1.08535
1619.56	21.078	1684.51	14.6408	1684.51	5.73604	1638.12	1.10533
1619.93	21.0813	1684.91	14.5745	1684.91	5.77463	1638.51	1.12546
1620.3	21.1684	1685.31	14.5601	1685.31	5.67855	1638.89	1.06442
1620.68	21.0967	1685.72	14.6348	1685.72	5.62833	1639.27	1.18264
1621.05	21.1824	1686.12	14.5417	1686.12	5.67795	1639.66	1.15943
1621.43	21.147	1686.53	14.6097	1686.53	5.47994	1640.04	1.21072
1621.8	21.1782	1686.93	14.6069	1686.93	5.55334	1640.42	1.15218
1622.18	21.1441	1687.34	14.5435	1687.34	5.35397	1640.81	1.21688
1622.55	21.1234	1687.75	14.6297	1687.75	5.46654	1641.19	1.18507
1622.93	21.1633	1688.15	14.5679	1688.15	5.0919	1641.57	1.24534
1623.3	21.153	1688.56	14.5847	1688.56	5.33411	1641.96	1.24431
1623.68	21.1889	1688.96	14.6279	1688.96	4.99819	1642.34	1.32444
1624.05	21.1594	1689.37	14.5475	1689.37	5.13219	1642.73	1.25273
1624.43	21.1711	1689.78	14.63	1689.78	4.85503	1643.11	1.36641
1624.81	21.2168	1690.18	14.5975	1690.18	4.99497	1643.5	1.29548
1625.18	21.2197	1690.59	14.577	1690.59	4.95876	1643.88	1.41874
1625.56	21.2034	1691	14.65	1691	4.80468	1644.27	1.37524
1625.93	21.2561	1691.41	14.5677	1691.41	4.90728	1644.65	1.41905
1626.31	21.2663	1691.81	14.6231	1691.81	4.70112	1645.04	1.4427
1626.69	21.2062	1692.22	14.642	1692.22	4.81173	1645.42	1.41116
1627.07	21.2847	1692.63	14.5605	1692.63	4.54382	1645.81	1.45409
1627.44	21.2263	1693.04	14.6677	1693.04	4.68704	1646.19	1.46772
1627.82	21.3087	1693.45	14.6067	1693.45	4.51334	1646.58	1.55336
1628.2	21.2564	1693.86	14.5945	1693.86	4.48448	1646.97	1.46695
1628.58	21.2652	1694.27	14.6808	1694.27	4.47444	1647.35	1.54603
1628.95	21.2587	1694.67	14.5672	1694.67	4.43877	1647.74	1.50058
1629.33	21.2763	1695.08	14.6387	1695.08	4.40172	1648.13	1.62683
1629.71	21.3208	1695.49	14.6623	1695.49	4.31875	1648.51	1.52721
1630.09	21.2605	1695.9	14.5604	1695.9	4.33348	1648.9	1.6471
1630.47	21.3044	1696.31	14.6858	1696.31	4.30402	1649.29	1.55306
1630.85	21.2966	1696.72	14.6183	1696.72	4.25699	1649.68	1.60352
1631.22	21.2879	1697.13	14.584	1697.13	4.2296	1650.06	1.57074
1631.6	21.2865	1697.54	14.6963	1697.54	4.16	1650.45	1.61977
1631.98	21.2899	1697.95	14.5812	1697.95	4.21706	1650.84	1.50915
1632.36	21.2587	1698.36	14.6247	1698.36	4.23032	1651.23	1.61805
1632.74	21.3189	1698.78	14.6937	1698.78	4.23353	1651.62	1.54698
1633.12	21.269	1699.19	14.5746	1699.19	4.10118	1652.01	1.55048
1633.5	21.3241	1699.6	14.6766	1699.6	4.14952	1652.39	1.54706
1633.88	21.3371	1700.01	14.6674	1700.01	4.1388	1652.78	1.59202
1634.26	21.3012	1700.42	14.5911	1700.42	4.31711	1653.17	1.55118
1634.64	21.3744	1700.83	14.7198	1700.83	4.20166	1653.56	1.51981
1635.02	21.3002	1701.25	14.6395	1701.25	4.23768	1653.95	1.509
1635.4	21.3674	1701.66	14.629	1701.66	4.26004	1654.34	1.50401
1635.79	21.3569	1702.07	14.7366	1702.07	4.26533	1654.73	1.5139
1636.17	21.3468	1702.48	14.6314	1702.48	4.48529	1655.12	1.45279
1636.55	21.4226	1702.9	14.6754	1702.9	4.27459	1655.51	1.38701
1636.93	21.2863	1703.31	14.7284	1703.31	4.52343	1655.9	1.34761
1637.31	21.4184	1703.72	14.6317	1703.72	4.51079	1656.29	1.30183
1637.69	21.3685	1704.14	14.7175	1704.14	4.62571	1656.68	1.29191
1638.08	21.3755	1704.55	14.7144	1704.55	4.67329	1657.08	1.23956
1638.46	21.4753	1704.96	14.6529	1704.96	4.68464	1657.47	1.19991
1638.84	21.372	1705.38	14.7464	1705.38	4.75918	1657.86	1.19228
1639.22	21.4624	1705.79	14.6923	1705.79	4.73056	1658.25	1.09821
1639.61	21.4804	1706.21	14.6743	1706.21	4.98975	1658.64	1.00818
1639.99	21.4687	1706.62	14.7497	1706.62	5.00342	1659.03	1.00766
1640.37	21.4945	1707.04	14.6837	1707.04	5.27949	1659.43	0.88023
1640.76	21.4968	1707.45	14.7095	1707.45	5.30129	1659.82	0.91212
1641.14	21.5011	1707.87	14.7437	1707.87	5.43302	1660.21	0.82157
1641.53	21.5247	1708.28	14.6815	1708.28	5.43007	1660.6	0.82386
1641.91	21.4579	1708.7	14.7421	1708.7	5.61163	1661	0.70377
1642.29	21.4792	1709.12	14.7282	1709.12	5.806	1661.39	0.72633
1642.68	21.5335	1709.53	14.7005	1709.53	5.94492	1661.78	0.69447
1643.06	21.5016	1709.95	14.7746	1709.95	6.15731	1662.18	0.6805
1643.45	21.5041	1710.37	14.7145	1710.37	6.19348	1662.57	0.60177
1643.83	21.5522	1710.78	14.7364	1710.78	6.42208	1662.96	0.60957
1644.22	21.4962	1711.2	14.7895	1711.2	6.50964	1663.36	0.52756
1644.6	21.5639	1711.62	14.7229	1711.62	6.4973	1663.75	0.56284
1644.99	21.5736	1712.03	14.7825	1712.03	6.82253	1664.15	0.51969
1645.37	21.5321	1712.45	14.7999	1712.45	6.85361	1664.54	0.50984
1645.76	21.5767	1712.87	14.7336	1712.87	7.0639	1664.94	0.44951
1646.14	21.5751	1713.29	14.8263	1713.29	7.15759	1665.33	0.48881
1646.53	21.6692	1713.71	14.7915	1713.71	7.49637	1665.73	0.43329
1646.92	21.5498	1714.12	14.7543	1714.12	7.46076	1666.12	0.43576
1647.3	21.5493	1714.54	14.856	1714.54	7.58295	1666.52	0.40091
1647.69	21.6455	1714.96	14.7843	1714.96	7.79941	1666.91	0.42079
1648.08	21.6177	1715.38	14.7806	1715.38	7.81002	1667.31	0.37411
1648.46	21.6323	1715.8	14.879	1715.8	8.19832	1667.7	0.41873
1648.85	21.6292	1716.22	14.7786	1716.22	7.8709	1668.1	0.39559
1649.24	21.5881	1716.64	14.8277	1716.64	8.38849	1668.5	0.39996
1649.62	21.6494	1717.06	14.8964	1717.06	8.31391	1668.89	0.38444
1650.01	21.709	1717.48	14.7822	1717.48	8.69759	1669.29	0.38785
1650.4	21.6691	1717.9	14.8775	1717.9	8.68434	1669.69	0.37114
1650.79	21.7197	1718.32	14.8982	1718.32	8.83354	1670.09	0.37981
1651.18	21.6244	1718.74	14.7976	1718.74	8.88967	1670.48	0.35969
1651.57	21.7147	1719.16	14.9199	1719.16	8.89579	1670.88	0.36369
1651.95	21.659	1719.58	14.9096	1719.58	9.30772	1671.28	0.33986
1652.34	21.6911	1720	14.8408	1720	8.99035	1671.68	0.37671
1652.73	21.7397	1720.42	14.9682	1720.42	9.31681	1672.07	0.35933
1653.12	21.7051	1720.85	14.9217	1720.85	9.31718	1672.47	0.31778
1653.51	21.755	1721.27	14.8941	1721.27	9.42043	1672.87	0.34268
1653.9	21.7164	1721.69	15.0188	1721.69	9.63674	1673.27	0.35438
1654.29	21.7516	1722.11	14.9469	1722.11	9.61922	1673.67	0.363
1654.68	21.7639	1722.54	14.949	1722.54	9.55538	1674.07	0.33821
1655.07	21.7428	1722.96	15.0595	1722.96	9.59453	1674.47	0.338
1655.46	21.7951	1723.38	14.9838	1723.38	9.68495	1674.87	0.33508
1655.85	21.7959	1723.8	15.0132	1723.8	9.60619	1675.27	0.36031
1656.24	21.8758	1724.23	15.1029	1724.23	9.72419	1675.67	0.36909
1656.63	21.8482	1724.65	15.0335	1724.65	9.85018	1676.07	0.32922
1657.02	21.8429	1725.08	15.0795	1725.08	9.88271	1676.47	0.36472
1657.41	21.9022	1725.5	15.1501	1725.5	9.93171	1676.87	0.38318
1657.81	21.9249	1725.92	15.075	1725.92	9.8342	1677.27	0.37086
1658.2	21.8592	1726.35	15.1447	1726.35	10.0596	1677.67	0.36538
1658.59	21.9519	1726.77	15.185	1726.77	10.1033	1678.07	0.31437
1658.98	21.854	1727.2	15.1346	1727.2	9.90735	1678.47	0.36138
1659.37	21.9272	1727.62	15.2103	1727.62	10.0743	1678.87	0.33085
1659.77	21.9511	1728.05	15.2283	1728.05	9.74736	1679.27	0.38111
1660.16	21.9826	1728.47	15.2059	1728.47	10.0312	1679.67	0.37983
1660.55	21.9924	1728.9	15.2927	1728.9	9.70764	1680.08	0.35701
1660.94	22.0396	1729.32	15.3019	1729.32	10.0032	1680.48	0.3713
1661.34	21.9445	1729.75	15.3116	1729.75	9.85843	1680.88	0.37005
1661.73	22.0329	1730.18	15.3994	1730.18	9.69054	1681.28	0.33321
1662.12	21.9973	1730.6	15.4034	1730.6	9.90561	1681.69	0.35594
1662.52	22.1002	1731.03	15.4236	1731.03	9.69317	1682.09	0.38539
1662.91	22.014	1731.46	15.5138	1731.46	10.0868	1682.49	0.39399
1663.3	22.0669	1731.88	15.4932	1731.88	9.63876	1682.9	0.35818
1663.7	22.1228	1732.31	15.5236	1732.31	9.66421	1683.3	0.41118
1664.09	22.0564	1732.74	15.6173	1732.74	9.85979	1683.7	0.36457
1664.49	22.1199	1733.17	15.5662	1733.17	9.62553	1684.11	0.41577
1664.88	22.1251	1733.59	15.6221	1733.59	9.61481	1684.51	0.40652
1665.28	22.1877	1734.02	15.7265	1734.02	9.40902	1684.91	0.40532
1665.67	22.2032	1734.45	15.6471	1734.45	9.69757	1685.32	0.4211
1666.07	22.1606	1734.88	15.7385	1734.88	9.38006	1685.72	0.38652
1666.46	22.1784	1735.31	15.8527	1735.31	9.39609	1686.13	0.39581
1666.86	22.1606	1735.74	15.7798	1735.74	9.55818	1686.53	0.39597
1667.25	22.2447	1736.17	15.8973	1736.17	9.28571	1686.94	0.41171
1667.65	22.2807	1736.6	16.0087	1736.6	9.41728	1687.34	0.41196
1668.05	22.1664	1737.03	15.9367	1737.03	9.30834	1687.75	0.44067
1668.44	22.2322	1737.45	16.0932	1737.45	9.2892	1688.16	0.42968
1668.84	22.3166	1737.88	16.1829	1737.88	9.246	1688.56	0.40643
1669.23	22.207	1738.32	16.0902	1738.32	9.35541	1688.97	0.46534
1669.63	22.3627	1738.74	16.2421	1738.74	9.404	1689.37	0.42873
1670.03	22.3346	1739.18	16.3062	1739.18	9.34827	1689.78	0.43817
1670.43	22.393	1739.61	16.1933	1739.61	9.25713	1690.19	0.4461
1670.82	22.4168	1740.04	16.3345	1740.04	9.33004	1690.59	0.45304
1671.22	22.3457	1740.47	16.359	1740.47	9.33775	1691	0.47549
1671.62	22.4238	1740.9	16.2657	1740.9	9.43774	1691.41	0.45179
1672.02	22.5219	1741.33	16.426	1741.33	9.36401	1691.82	0.42509
1672.41	22.4702	1741.76	16.4535	1741.76	9.48956	1692.22	0.45929
1672.81	22.5391	1742.2	16.3652	1742.2	9.40104	1692.63	0.44121
1673.21	22.5361	1742.63	16.5103	1742.63	9.49036	1693.04	0.46646
1673.61	22.5615	1743.06	16.4995	1743.06	9.60825	1693.45	0.4745
1674.01	22.5525	1743.49	16.4132	1743.49	9.4644	1693.86	0.46301
1674.41	22.5307	1743.93	16.5152	1743.93	9.74021	1694.27	0.45068
1674.81	22.6085	1744.36	16.4822	1744.36	9.44753	1694.67	0.48814
1675.21	22.61	1744.79	16.3849	1744.79	9.70306	1695.08	0.44597
1675.61	22.6502	1745.23	16.4331	1745.23	9.5625	1695.49	0.47282
1676.01	22.6442	1745.66	16.3472	1745.66	9.79829	1695.9	0.46554
1676.41	22.7464	1746.1	16.2176	1746.1	9.88765	1696.31	0.48769
1676.81	22.7723	1746.53	16.1986	1746.53	9.59635	1696.72	0.50715
1677.21	22.6994	1746.96	16.077	1746.96	10.1556	1697.13	0.5119
1677.61	22.8625	1747.4	15.9151	1747.4	9.71387	1697.54	0.48085
1678.01	22.707	1747.83	15.8413	1747.83	10.1319	1697.95	0.46655
1678.41	22.8484	1748.27	15.7019	1748.27	9.84761	1698.36	0.46432
1678.81	22.9154	1748.7	15.5645	1748.7	9.90727	1698.77	0.49522
1679.21	22.7983	1749.14	15.4917	1749.14	10.2801	1699.18	0.48866
1679.62	22.9111	1749.58	15.3843	1749.58	9.96995	1699.6	0.48655
1680.02	22.9208	1750.01	15.282	1750.01	10.2706	1700.01	0.50494
1680.42	23.0222	1750.45	15.2227	1750.45	10.1042	1700.42	0.49592
1680.82	22.9807	1750.88	15.119	1750.88	10.4217	1700.83	0.50259
1681.22	23.1185	1751.32	15.0188	1751.32	10.487	1701.24	0.48986
1681.63	23.0934	1751.76	14.957	1751.76	10.205	1701.65	0.48802
1682.03	23.0659	1752.19	14.8476	1752.19	10.4857	1702.07	0.48727
1682.43	23.0697	1752.63	14.7483	1752.63	10.3172	1702.48	0.50692
1682.84	23.0552	1753.07	14.6999	1753.07	10.653	1702.89	0.51311
1683.24	23.1242	1753.51	14.6079	1753.51	10.5164	1703.31	0.47063
1683.64	23.1457	1753.94	14.5185	1753.94	10.6691	1703.72	0.50806
1684.05	23.1607	1754.38	14.5005	1754.38	10.7079	1704.13	0.51304
1684.45	23.3091	1754.82	14.4327	1754.82	10.5678	1704.55	0.5207
1684.85	23.2298	1755.26	14.3658	1755.26	10.5986	1704.96	0.52738
1685.26	23.2383	1755.7	14.3636	1755.7	10.7897	1705.37	0.50487
1685.66	23.3257	1756.14	14.333	1756.14	10.69	1705.79	0.52461
1686.07	23.2239	1756.58	14.2598	1756.58	10.6439	1706.2	0.52646
1686.47	23.3395	1757.02	14.2774	1757.02	10.7199	1706.62	0.53242
1686.88	23.3318	1757.46	14.2644	1757.46	10.6006	1707.03	0.51516
1687.28	23.3374	1757.9	14.2003	1757.9	10.8041	1707.45	0.52209
1687.69	23.3793	1758.34	14.2174	1758.34	10.5927	1707.86	0.49602
1688.09	23.3663	1758.78	14.221	1758.78	10.7589	1708.28	0.49767
1688.5	23.4922	1759.22	14.1615	1759.22	10.7525	1708.69	0.49691
1688.91	23.4508	1759.66	14.1709	1759.66	10.7896	1709.11	0.53324
1689.31	23.3923	1760.1	14.1978	1760.1	10.7391	1709.53	0.52637
1689.72	23.5196	1760.54	14.136	1760.54	10.68	1709.94	0.52324
1690.12	23.4965	1760.98	14.1365	1760.98	10.8832	1710.36	0.52464
1690.53	23.4471	1761.42	14.1764	1761.42	10.4797	1710.77	0.54597
1690.94	23.4854	1761.87	14.1204	1761.87	10.8369	1711.19	0.53609
1691.35	23.4322	1762.31	14.1059	1762.31	10.5671	1711.61	0.54433
1691.75	23.3915	1762.75	14.1531	1762.75	10.6071	1712.03	0.52348
1692.16	23.4228	1763.19	14.1137	1763.19	10.598	1712.44	0.53858
1692.57	23.3293	1763.63	14.0912	1763.63	10.3947	1712.86	0.55268
1692.98	23.3679	1764.08	14.135	1764.08	10.8245	1713.28	0.556
1693.38	23.393	1764.52	14.1175	1764.52	10.4056	1713.7	0.55388
1693.79	23.3428	1764.96	14.0811	1764.96	10.5818	1714.12	0.58741
1694.2	23.2808	1765.41	14.1194	1765.41	10.5642	1714.53	0.52837
1694.61	23.2738	1765.85	14.117	1765.85	10.3283	1714.95	0.55237
1695.02	23.1432	1766.3	14.0802	1766.3	10.577	1715.37	0.56547
1695.43	23.1487	1766.74	14.1056	1766.74	10.3544	1715.79	0.56759
1695.84	23.1168	1767.18	14.1132	1767.18	10.5358	1716.21	0.55361
1696.25	23.0238	1767.63	14.0763	1767.63	10.2591	1716.63	0.57723
1696.66	22.9341	1768.07	14.0848	1768.07	10.3873	1717.05	0.57677
1697.07	22.8757	1768.52	14.105	1768.52	10.2464	1717.47	0.5891
1697.48	22.8286	1768.96	14.0739	1768.96	10.111	1717.89	0.55248
1697.89	22.7675	1769.41	14.08	1769.41	10.339	1718.31	0.55769
1698.3	22.6651	1769.86	14.0948	1769.86	10.2168	1718.73	0.56645
1698.71	22.7181	1770.3	14.0701	1770.3	10.0938	1719.15	0.55309
1699.12	22.5351	1770.75	14.0799	1770.75	10.1307	1719.57	0.57443
1699.53	22.4576	1771.19	14.0955	1771.19	10.0426	1719.99	0.56171
1699.94	22.4414	1771.64	14.0774	1771.64	10.079	1720.41	0.54887
1700.35	22.3368	1772.09	14.083	1772.09	10.0323	1720.83	0.60125
1700.77	22.2898	1772.54	14.1071	1772.54	9.96467	1721.26	0.54818
1701.18	22.2082	1772.98	14.0803	1772.98	10.0091	1721.68	0.58073
1701.59	22.0796	1773.43	14.0792	1773.43	9.83939	1722.1	0.58354
1702	22.065	1773.88	14.1133	1773.88	9.82793	1722.52	0.57116
1702.41	22.0657	1774.33	14.098	1774.33	9.95502	1722.94	0.51844
1702.83	21.9322	1774.78	14.0747	1774.78	9.79584	1723.37	0.57702
1703.24	21.9215	1775.22	14.1139	1775.22	9.85983	1723.79	0.57395
1703.65	21.844	1775.67	14.1096	1775.67	9.7419	1724.21	0.59564
1704.07	21.8356	1776.12	14.075	1776.12	9.6236	1724.64	0.57459
1704.48	21.7936	1776.57	14.1056	1776.57	9.79714	1725.06	0.58812
1704.89	21.6541	1777.02	14.1173	1777.02	9.44391	1725.48	0.58345
1705.31	21.6972	1777.47	14.0739	1777.47	9.82246	1725.91	0.58204
1705.72	21.6746	1777.92	14.0924	1777.92	9.53067	1726.33	0.5506
1706.14	21.5906	1778.37	14.1213	1778.37	9.48906	1726.76	0.58333
1706.55	21.5739	1778.82	14.089	1778.82	9.66	1727.18	0.57966
1706.96	21.5946	1779.27	14.0816	1779.27	9.35056	1727.61	0.56608
1707.38	21.5176	1779.72	14.1222	1779.72	9.72198	1728.03	0.57113
1707.8	21.4611	1780.17	14.1058	1780.17	9.46404	1728.46	0.55242
1708.21	21.4439	1780.62	14.0799	1780.62	9.51489	1728.88	0.59683
1708.63	21.398	1781.08	14.1152	1781.08	9.65973	1729.31	0.59148
1709.04	21.3897	1781.53	14.1262	1781.53	9.39581	1729.73	0.58827
1709.46	21.4358	1781.98	14.0915	1781.98	9.69099	1730.16	0.55391
1709.87	21.3897	1782.43	14.1033	1782.43	9.43356	1730.59	0.57569
1710.29	21.3559	1782.88	14.143	1782.88	9.6426	1731.01	0.54841
1710.71	21.403	1783.34	14.1142	1783.34	9.62422	1731.44	0.55747
1711.12	21.326	1783.79	14.106	1783.79	9.4475	1731.87	0.59462
1711.54	21.3317	1784.24	14.1489	1784.24	9.57852	1732.29	0.56358
1711.96	21.2959	1784.69	14.1421	1784.69	9.43204	1732.72	0.55962
1712.37	21.3028	1785.15	14.1169	1785.15	9.45295	1733.15	0.57243
1712.79	21.3093	1785.6	14.1467	1785.6	9.45217	1733.57	0.58585
1713.21	21.2599	1786.06	14.1646	1786.06	9.49283	1734	0.57861
1713.63	21.2616	1786.51	14.139	1786.51	9.58403	1734.43	0.6027
1714.05	21.2436	1786.96	14.1446	1786.96	9.62637	1734.86	0.57059
1714.46	21.2172	1787.42	14.1711	1787.42	9.60545	1735.29	0.62166
1714.88	21.1659	1787.87	14.1575	1787.87	9.67431	1735.72	0.596
1715.3	21.1378	1788.33	14.1446	1788.33	9.68653	1736.14	0.60826
1715.72	21.1616	1788.79	14.169	1788.79	9.5196	1736.57	0.59773
1716.14	21.124	1789.24	14.1656	1789.24	9.56004	1737	0.61169
1716.56	21.0537	1789.7	14.1558	1789.7	9.60881	1737.43	0.59952
1716.98	21.0567	1790.15	14.1647	1790.15	9.60197	1737.86	0.62464
1717.4	21.0058	1790.61	14.1675	1790.61	9.79275	1738.29	0.59175
1717.82	21.0187	1791.07	14.1545	1791.07	9.56817	1738.72	0.61026
1718.24	20.9767	1791.52	14.1674	1791.52	9.68306	1739.15	0.62987
1718.66	20.9559	1791.98	14.1756	1791.98	9.55946	1739.58	0.63446
1719.08	20.9163	1792.44	14.1544	1792.44	9.73984	1740.02	0.63951
1719.5	20.9473	1792.89	14.1657	1792.89	9.7695	1740.45	0.6332
1719.92	20.8827	1793.35	14.1911	1793.35	9.50971	1740.88	0.63175
1720.34	20.8512	1793.81	14.1677	1793.81	9.7988	1741.31	0.61067
1720.76	20.8222	1794.27	14.1619	1794.27	9.72447	1741.74	0.59727
1721.18	20.7838	1794.72	14.1923	1794.72	9.67489	1742.17	0.64529
1721.61	20.726	1795.18	14.1857	1795.18	9.8783	1742.6	0.62414
1722.03	20.6799	1795.64	14.1608	1795.64	9.58986	1743.04	0.61637
1722.45	20.7029	1796.1	14.1822	1796.1	9.82534	1743.47	0.64046
1722.87	20.6356	1796.56	14.2028	1796.56	9.70019	1743.9	0.65136
1723.3	20.5744	1797.02	14.1682	1797.02	9.70376	1744.34	0.64307
1723.72	20.5582	1797.48	14.169	1797.48	9.91446	1744.77	0.64466
1724.14	20.5912	1797.94	14.2011	1797.94	9.71807	1745.2	0.61994
1724.56	20.5334	1798.4	14.1885	1798.4	9.73707	1745.63	0.62609
1724.99	20.499	1798.86	14.1627	1798.86	9.82742	1746.07	0.66095
1725.41	20.4943	1799.32	14.1858	1799.32	9.80631	1746.5	0.62634
1725.84	20.4398	1799.78	14.2036	1799.78	9.86372	1746.94	0.61305
1726.26	20.4361	1800.24	14.1722	1800.24	9.73267	1747.37	0.62533
1726.68	20.3851	1800.7	14.1726	1800.7	9.6743	1747.81	0.63353
1727.11	20.4167	1801.17	14.2087	1801.17	9.72876	1748.24	0.62974
1727.53	20.404	1801.63	14.2028	1801.63	9.67643	1748.68	0.66408
1727.96	20.3732	1802.09	14.1754	1802.09	9.70705	1749.11	0.66751
1728.38	20.3327	1802.55	14.2036	1802.55	9.76743	1749.55	0.63564
1728.81	20.3227	1803.02	14.2281	1803.02	9.88865	1749.98	0.64482
1729.23	20.3556	1803.48	14.201	1803.48	9.78742	1750.42	0.63829
1729.66	20.301	1803.94	14.1976	1803.94	9.85458	1750.86	0.62726
1730.08	20.3121	1804.4	14.2347	1804.4	9.8472	1751.29	0.64741
1730.51	20.3078	1804.87	14.2347	1804.87	9.90548	1751.73	0.63602
1730.94	20.2688	1805.33	14.2122	1805.33	9.74057	1752.16	0.64615
1731.36	20.3009	1805.8	14.2313	1805.8	9.81424	1752.6	0.6283
1731.79	20.2926	1806.26	14.2575	1806.26	9.77249	1753.04	0.65122
1732.22	20.3248	1806.72	14.2396	1806.72	9.58131	1753.48	0.62536
1732.64	20.2909	1807.19	14.2334	1807.19	9.93212	1753.91	0.65265
1733.07	20.3048	1807.65	14.2569	1807.65	9.71899	1754.35	0.64033
1733.5	20.2903	1808.12	14.2624	1808.12	9.77805	1754.79	0.66157
1733.93	20.2849	1808.59	14.2435	1808.59	9.77882	1755.23	0.64883
1734.36	20.2991	1809.05	14.2482	1809.05	9.57466	1755.67	0.64584
1734.78	20.2724	1809.52	14.262	1809.52	9.7528	1756.11	0.65852
1735.21	20.3076	1809.98	14.2536	1809.98	9.73954	1756.55	0.64545
1735.64	20.3561	1810.45	14.2459	1810.45	9.56935	1756.98	0.61591
1736.07	20.3168	1810.91	14.2596	1810.91	9.70211	1757.42	0.64385
1736.5	20.3358	1811.38	14.2555	1811.38	9.55304	1757.86	0.65305
1736.93	20.32	1811.85	14.2484	1811.85	9.65003	1758.3	0.65174
1737.36	20.3752	1812.32	14.2565	1812.32	9.87844	1758.74	0.67682
1737.79	20.3509	1812.78	14.2669	1812.78	9.48104	1759.18	0.68603
1738.22	20.3158	1813.25	14.2506	1813.25	9.65614	1759.62	0.67621
1738.65	20.347	1813.72	14.2506	1813.72	9.63464	1760.07	0.64997
1739.08	20.3506	1814.19	14.2689	1814.19	9.58909	1760.51	0.70022
1739.51	20.3636	1814.66	14.26	1814.66	9.58953	1760.95	0.6352
1739.94	20.3474	1815.12	14.2482	1815.12	9.51559	1761.39	0.68408
1740.37	20.3712	1815.59	14.2643	1815.59	9.5628	1761.83	0.67908
1740.8	20.3646	1816.06	14.2754	1816.06	9.52735	1762.27	0.68956
1741.23	20.4014	1816.53	14.2555	1816.53	9.51572	1762.71	0.68684
1741.66	20.4006	1817	14.2493	1817	9.60867	1763.16	0.69779
1742.09	20.3955	1817.47	14.275	1817.47	9.32933	1763.6	0.68621
1742.53	20.4295	1817.94	14.2689	1817.94	9.44788	1764.04	0.70176
1742.96	20.3791	1818.41	14.2485	1818.41	9.47536	1764.48	0.68908
1743.39	20.4069	1818.88	14.2615	1818.88	9.46395	1764.93	0.71424
1743.82	20.4191	1819.36	14.2795	1819.36	9.49187	1765.37	0.68394
1744.26	20.4057	1819.83	14.2625	1819.83	9.60853	1765.81	0.67677
1744.69	20.4007	1820.3	14.2472	1820.3	9.50371	1766.26	0.68535
1745.12	20.4039	1820.77	14.2697	1820.77	9.39196	1766.7	0.70322
1745.56	20.3856	1821.24	14.2791	1821.24	9.52211	1767.15	0.69547
1745.99	20.4215	1821.71	14.2601	1821.71	9.47551	1767.59	0.67554
1746.42	20.4486	1822.18	14.2601	1822.18	9.4561	1768.04	0.70073
1746.86	20.3974	1822.66	14.2823	1822.66	9.51711	1768.48	0.71388
1747.29	20.4423	1823.13	14.2893	1823.13	9.25638	1768.93	0.72237
1747.73	20.4201	1823.6	14.2716	1823.6	9.37659	1769.37	0.7021
1748.16	20.4556	1824.08	14.2766	1824.08	9.46019	1769.82	0.72543
1748.6	20.4251	1824.55	14.3035	1824.55	9.13416	1770.26	0.71217
1749.03	20.4755	1825.03	14.3046	1825.03	9.41499	1770.71	0.69738
1749.47	20.4351	1825.5	14.2887	1825.5	9.25497	1771.15	0.68308
1749.9	20.4332	1825.97	14.3034	1825.97	9.40136	1771.6	0.68843
1750.34	20.4402	1826.45	14.3232	1826.45	9.42514	1772.05	0.70643
1750.78	20.4638	1826.92	14.3173	1826.92	9.11478	1772.49	0.72695
1751.21	20.4591	1827.4	14.3084	1827.4	9.19182	1772.94	0.70575
1751.65	20.4503	1827.87	14.3237	1827.87	9.36125	1773.39	0.7316
1752.08	20.4587	1828.35	14.334	1828.35	9.20582	1773.84	0.64817
1752.52	20.4725	1828.82	14.3237	1828.82	9.1905	1774.29	0.75035
1752.96	20.4599	1829.3	14.316	1829.3	9.07225	1774.73	0.70029
1753.39	20.4842	1829.78	14.3294	1829.78	9.11076	1775.18	0.74213
1753.83	20.4487	1830.25	14.3303	1830.25	9.25508	1775.63	0.70943
1754.27	20.4572	1830.73	14.3178	1830.73	9.00115	1776.08	0.73738
1754.71	20.4762	1831.21	14.3202	1831.21	9.12273	1776.53	0.74029
1755.15	20.4854	1831.68	14.3269	1831.68	9.03437	1776.98	0.71679
1755.59	20.4821	1832.16	14.3225	1832.16	9.08394	1777.43	0.75806
1756.02	20.5136	1832.64	14.3116	1832.64	8.93011	1777.88	0.69494
1756.46	20.4539	1833.12	14.3199	1833.12	9.03123	1778.33	0.72271
1756.9	20.4923	1833.6	14.3217	1833.6	9.0058	1778.78	0.71421
1757.34	20.4762	1834.07	14.3164	1834.07	8.88994	1779.23	0.77588
1757.78	20.4804	1834.55	14.3157	1834.55	9.07043	1779.68	0.70575
1758.22	20.509	1835.03	14.3313	1835.03	8.9452	1780.13	0.74855
1758.66	20.4786	1835.51	14.326	1835.51	9.00931	1780.58	0.72444
1759.1	20.5171	1835.99	14.3105	1835.99	8.9898	1781.03	0.71063
1759.54	20.5115	1836.47	14.3183	1836.47	8.68966	1781.48	0.77389
1759.98	20.5211	1836.95	14.3332	1836.95	9.08169	1781.93	0.73158
1760.42	20.5197	1837.43	14.3215	1837.43	8.89914	1782.38	0.72251
1760.86	20.4937	1837.91	14.3096	1837.91	8.85706	1782.84	0.72001
1761.31	20.5229	1838.39	14.3238	1838.39	8.86676	1783.29	0.7704
1761.75	20.4575	1838.87	14.3366	1838.87	8.75871	1783.74	0.72501
1762.19	20.4864	1839.35	14.3188	1839.35	8.74706	1784.19	0.78893
1762.63	20.512	1839.84	14.3137	1839.84	9.02072	1784.65	0.73376
1763.07	20.4791	1840.32	14.3244	1840.32	8.57745	1785.1	0.78687
1763.51	20.5601	1840.8	14.3345	1840.8	8.7485	1785.55	0.78312
1763.96	20.495	1841.28	14.3219	1841.28	8.68705	1786.01	0.74692
1764.4	20.492	1841.76	14.3195	1841.76	8.5452	1786.46	0.76214
1764.84	20.5033	1842.25	14.326	1842.25	8.76035	1786.92	0.71827
1765.29	20.5298	1842.73	14.3428	1842.73	8.68249	1787.37	0.80538
1765.73	20.5496	1843.21	14.3368	1843.21	8.60272	1787.83	0.74918
1766.17	20.5323	1843.7	14.3284	1843.7	8.64508	1788.28	0.77006
1766.62	20.535	1844.18	14.3412	1844.18	8.61619	1788.73	0.75974
1767.06	20.5159	1844.66	14.3573	1844.66	8.47414	1789.19	0.76446
1767.51	20.5318	1845.15	14.3504	1845.15	8.62161	1789.65	0.79242
1767.95	20.5669	1845.63	14.3491	1845.63	8.57418	1790.1	0.78401
1768.39	20.5405	1846.12	14.3584	1846.12	8.65226	1790.56	0.82849
1768.84	20.593	1846.6	14.3749	1846.6	8.56684	1791.01	0.78791
1769.29	20.6024	1847.09	14.3725	1847.09	8.35389	1791.47	0.78957
1769.73	20.5767	1847.57	14.37	1847.57	8.42645	1791.93	0.8019
1770.18	20.586	1848.06	14.3759	1848.06	8.47626	1792.38	0.79246
1770.62	20.5918	1848.55	14.3864	1848.55	8.31876	1792.84	0.80215
1771.07	20.5918	1849.03	14.3868	1849.03	8.38142	1793.3	0.79642
1771.52	20.6289	1849.52	14.3766	1849.52	8.47975	1793.76	0.82841
1771.96	20.5866	1850	14.3755	1850	8.30369	1794.21	0.7864
1772.41	20.6334	1850.49	14.3847	1850.49	8.38961	1794.67	0.8148
1772.86	20.6697	1850.98	14.3817	1850.98	8.34656	1795.13	0.77084
1773.3	20.6391	1851.47	14.3716	1851.47	8.35442	1795.59	0.80904
1773.75	20.6433	1851.95	14.3755	1851.95	8.17574	1796.05	0.83409
1774.2	20.634	1852.44	14.3818	1852.44	8.37105	1796.51	0.82719
1774.64	20.6378	1852.93	14.379	1852.93	8.05923	1796.97	0.83313
1775.09	20.6273	1853.42	14.3715	1853.42	8.29086	1797.42	0.81523
1775.54	20.6986	1853.91	14.3796	1853.91	8.23819	1797.88	0.83713
1775.99	20.6877	1854.4	14.3823	1854.4	8.03195	1798.35	0.82091
1776.44	20.6445	1854.89	14.3723	1854.89	8.20963	1798.81	0.84347
1776.89	20.6783	1855.38	14.3752	1855.38	8.06584	1799.27	0.83999
1777.34	20.6214	1855.87	14.3849	1855.87	8.02691	1799.73	0.82608
1777.79	20.6443	1856.36	14.3834	1856.36	8.21144	1800.19	0.82416
1778.24	20.6689	1856.85	14.376	1856.85	8.01669	1800.65	0.78767
1778.69	20.6933	1857.34	14.371	1857.34	8.09434	1801.11	0.87158
1779.14	20.6636	1857.83	14.389	1857.83	8.12964	1801.57	0.81273
1779.59	20.6835	1858.32	14.3899	1858.32	8.08942	1802.03	0.8611
1780.04	20.7242	1858.81	14.3773	1858.81	8.05179	1802.49	0.80978
1780.49	20.6923	1859.3	14.3727	1859.3	8.01985	1802.96	0.85612
1780.94	20.7112	1859.79	14.3861	1859.79	7.93534	1803.42	0.83307
1781.39	20.7115	1860.29	14.3918	1860.29	8.0311	1803.88	0.80678
1781.84	20.7182	1860.78	14.3805	1860.78	7.9053	1804.35	0.8893
1782.29	20.7048	1861.27	14.3728	1861.27	7.81726	1804.81	0.82129
1782.75	20.7025	1861.76	14.3847	1861.76	7.97415	1805.27	0.89322
1783.2	20.7034	1862.26	14.3956	1862.26	7.90221	1805.74	0.81724
1783.65	20.7478	1862.75	14.392	1862.75	7.87278	1806.2	0.865
1784.1	20.7428	1863.24	14.3872	1863.24	7.93729	1806.66	0.85654
1784.56	20.7666	1863.74	14.3925	1863.74	7.75586	1807.13	0.82136
1785.01	20.7372	1864.23	14.4076	1864.23	7.84772	1807.59	0.84857
1785.46	20.801	1864.73	14.4151	1864.73	7.87012	1808.06	0.84655
1785.92	20.7141	1865.22	14.4052	1865.22	7.74809	1808.52	0.91413
1786.37	20.7556	1865.72	14.4076	1865.72	7.82322	1808.99	0.874
1786.82	20.755	1866.21	14.4222	1866.21	7.74077	1809.45	0.85658
1787.28	20.8183	1866.71	14.4349	1866.71	7.71413	1809.92	0.87481
1787.73	20.826	1867.2	14.4322	1867.2	7.75988	1810.39	0.86603
1788.19	20.7642	1867.7	14.4265	1867.7	7.67056	1810.85	0.87728
1788.64	20.7595	1868.19	14.4293	1868.19	7.77881	1811.32	0.84953
1789.1	20.8335	1868.69	14.4444	1868.69	7.69816	1811.79	0.89518
1789.55	20.7781	1869.19	14.4468	1869.19	7.57646	1812.25	0.85149
1790.01	20.8223	1869.69	14.4428	1869.69	7.81002	1812.72	0.91332
1790.46	20.8008	1870.18	14.4318	1870.18	7.68859	1813.19	0.89261
1790.92	20.8203	1870.68	14.4391	1870.68	7.59098	1813.65	0.87813
1791.38	20.7902	1871.18	14.4447	1871.18	7.63592	1814.12	0.90433
1791.83	20.8236	1871.68	14.4419	1871.68	7.56733	1814.59	0.92697
1792.29	20.8408	1872.17	14.4344	1872.17	7.5143	1815.06	0.91351
1792.75	20.8971	1872.67	14.4375	1872.67	7.62059	1815.53	0.92373
1793.2	20.8389	1873.17	14.4402	1873.17	7.50731	1816	0.91068
1793.66	20.812	1873.67	14.4373	1873.67	7.51539	1816.47	0.92095
1794.12	20.8297	1874.17	14.4369	1874.17	7.49361	1816.94	0.91172
1794.58	20.7979	1874.67	14.435	1874.67	7.47868	1817.41	0.93589
1795.04	20.8098	1875.17	14.4406	1875.17	7.46726	1817.88	0.90277
1795.49	20.8286	1875.67	14.4379	1875.67	7.40661	1818.35	0.93005
1795.95	20.8225	1876.17	14.4372	1876.17	7.36681	1818.82	0.958
1796.41	20.8741	1876.67	14.4411	1876.67	7.47242	1819.29	0.90779
1796.87	20.8619	1877.17	14.4413	1877.17	7.30784	1819.76	0.93205
1797.33	20.8359	1877.67	14.4341	1877.67	7.34098	1820.23	0.92593
1797.79	20.8227	1878.18	14.4334	1878.18	7.36675	1820.7	0.95878
1798.25	20.843	1878.68	14.4404	1878.68	7.23632	1821.17	0.9654
1798.71	20.8715	1879.18	14.4488	1879.18	7.30767	1821.64	0.95342
1799.17	20.8632	1879.68	14.4414	1879.68	7.29356	1822.12	0.94492
1799.63	20.8351	1880.18	14.4332	1880.18	7.28591	1822.59	0.93388
1800.09	20.8775	1880.69	14.4345	1880.69	7.18405	1823.06	1.00251
1800.55	20.8837	1881.19	14.4447	1881.19	7.2083	1823.53	0.91255
1801.01	20.8973	1881.69	14.4482	1881.69	7.28757	1824.01	0.94182
1801.47	20.9031	1882.2	14.4383	1882.2	7.29899	1824.48	0.96063
1801.94	20.8681	1882.7	14.4328	1882.7	7.1263	1824.95	0.93399
1802.4	20.9142	1883.21	14.4407	1883.21	7.22003	1825.43	0.96974
1802.86	20.8895	1883.71	14.4497	1883.71	7.1498	1825.9	0.93286
1803.32	20.9187	1884.22	14.4548	1884.22	7.19968	1826.38	0.99065
1803.79	20.909	1884.72	14.4518	1884.72	7.14899	1826.85	0.95517
1804.25	20.9189	1885.23	14.4494	1885.23	7.13947	1827.33	0.98314
1804.71	20.9241	1885.73	14.4568	1885.73	7.04639	1827.8	0.98763
1805.17	20.8648	1886.24	14.4677	1886.24	7.05762	1828.28	0.94298
1805.64	20.923	1886.74	14.4764	1886.74	7.14637	1828.75	0.98529
1806.1	20.8961	1887.25	14.4691	1887.25	7.04427	1829.23	0.94611
1806.57	20.917	1887.76	14.4663	1887.76	7.10977	1829.7	1.00675
1807.03	20.9317	1888.26	14.4741	1888.26	7.07166	1830.18	0.96573
1807.49	20.9245	1888.77	14.4848	1888.77	6.88684	1830.65	0.99951
1807.96	20.9357	1889.28	14.4835	1889.28	7.08729	1831.13	1.02338
1808.42	20.9068	1889.79	14.4763	1889.79	7.07237	1831.61	0.9767
1808.89	20.913	1890.3	14.4697	1890.3	7.04587	1832.09	1.00567
1809.36	20.881	1890.8	14.4798	1890.8	6.94382	1832.56	1.01673
1809.82	20.9252	1891.31	14.4805	1891.31	6.95938	1833.04	1.004
1810.29	20.9034	1891.82	14.4769	1891.82	6.95335	1833.52	1.02952
1810.75	20.941	1892.33	14.4733	1892.33	6.83838	1834	0.99095
1811.22	20.9447	1892.84	14.4639	1892.84	6.68543	1834.48	1.03967
1811.69	20.9398	1893.35	14.4721	1893.35	6.82364	1834.95	1.03276
1812.15	20.8915	1893.86	14.4687	1893.86	6.74268	1835.43	1.0165
1812.62	20.927	1894.37	14.468	1894.37	6.76481	1835.91	1.05299
1813.09	20.9265	1894.88	14.465	1894.88	6.81694	1836.39	1.03117
1813.56	20.9649	1895.39	14.4672	1895.39	6.69908	1836.87	1.05458
1814.02	20.9501	1895.9	14.4651	1895.9	6.68326	1837.35	1.05031
1814.49	20.9225	1896.41	14.4607	1896.41	6.73547	1837.83	1.0552
1814.96	20.9629	1896.92	14.4636	1896.92	6.68757	1838.31	1.04751
1815.43	20.9675	1897.44	14.4671	1897.44	6.67331	1838.79	1.0747
1815.9	20.9834	1897.95	14.4681	1897.95	6.71287	1839.27	1.06275
1816.37	20.9766	1898.46	14.4615	1898.46	6.68209	1839.76	1.05332
1816.84	20.9434	1898.97	14.4536	1898.97	6.55561	1840.24	1.06412
1817.31	20.9447	1899.49	14.4548	1899.49	6.67356	1840.72	1.06161
1817.78	20.9454	1900	14.4603	1900	6.55169	1841.2	1.08992
1818.24	20.9823	1900.51	14.462	1900.51	6.49372	1841.68	1.07216
1818.71	20.9615	1901.03	14.4581	1901.03	6.52944	1842.16	1.08081
1819.18	20.9727	1901.54	14.4466	1901.54	6.52597	1842.65	1.05746
1819.66	20.9818	1902.05	14.4444	1902.05	6.44861	1843.13	1.09341
1820.13	21.0156	1902.57	14.4585	1902.57	6.5795	1843.61	1.09311
1820.6	21.0356	1903.08	14.4558	1903.08	6.48311	1844.1	1.08355
1821.07	20.9895	1903.6	14.452	1903.6	6.42632	1844.58	1.07812
1821.54	20.953	1904.11	14.4441	1904.11	6.49077	1845.07	1.07601
1822.01	20.9903	1904.63	14.4497	1904.63	6.5124	1845.55	1.08452
1822.49	20.9729	1905.15	14.4574	1905.15	6.50013	1846.03	1.06869
1822.96	20.9759	1905.66	14.4693	1905.66	6.52753	1846.52	1.10603
1823.43	21.003	1906.18	14.4619	1906.18	6.42501	1847	1.09347
1823.9	20.9648	1906.7	14.4552	1906.7	6.44671	1847.49	1.1178
1824.38	21.0128	1907.21	14.458	1907.21	6.25365	1847.97	1.11851
1824.85	21.0126	1907.73	14.4662	1907.73	6.27913	1848.46	1.06114
1825.32	21.0125	1908.25	14.4718	1908.25	6.28942	1848.95	1.13321
1825.8	21.0782	1908.77	14.4743	1908.77	6.28605	1849.43	1.03891
1826.27	20.9946	1909.28	14.4666	1909.28	6.22561	1849.92	1.09882
1826.75	21.0119	1909.8	14.4611	1909.8	6.32805	1850.4	1.10196
1827.22	21.0108	1910.32	14.4629	1910.32	6.33395	1850.89	1.05508
1827.69	21.0328	1910.84	14.4696	1910.84	6.13328	1851.38	1.07582
1828.17	20.9887	1911.36	14.4723	1911.36	6.31189	1851.87	1.09848
1828.65	20.9783	1911.88	14.4638	1911.88	6.07763	1852.36	1.08153
1829.12	20.9572	1912.4	14.4601	1912.4	6.15389	1852.84	1.08611
1829.6	20.9998	1912.92	14.4542	1912.92	6.26788	1853.33	1.08682
1830.07	20.966	1913.44	14.4599	1913.44	6.13564	1853.82	1.09559
1830.55	20.9377	1913.96	14.4617	1913.96	6.02608	1854.31	1.07163
1831.03	21.0233	1914.48	14.4549	1914.48	6.06702	1854.8	1.10131
1831.5	21.0561	1915	14.4522	1915	6.07412	1855.29	1.09536
1831.98	21.0114	1915.52	14.4538	1915.52	5.96135	1855.78	1.10407
1832.46	21.048	1916.05	14.4549	1916.05	6.06991	1856.27	1.09819
1832.93	21.0307	1916.57	14.4532	1916.57	6.00027	1856.76	1.08679
1833.41	21.0714	1917.09	14.4477	1917.09	5.95049	1857.25	1.12627
1833.89	21.0694	1917.61	14.4515	1917.61	5.97038	1857.74	1.06121
1834.37	21.0447	1918.14	14.4534	1918.14	5.92342	1858.23	1.10667
1834.85	21.0656	1918.66	14.4544	1918.66	5.94168	1858.72	1.07323
1835.33	21.0235	1919.18	14.4522	1919.18	5.93085	1859.21	1.06013
1835.81	21.0806	1919.71	14.442	1919.71	5.90102	1859.7	1.08814
1836.29	21.0216	1920.23	14.4407	1920.23	5.88466	1860.19	1.06652
1836.76	21.0504	1920.76	14.4451	1920.76	5.85028	1860.68	1.06405
1837.24	21.0356	1921.28	14.4508	1921.28	5.93265	1861.18	1.07289
1837.72	21.0384	1921.81	14.4504	1921.81	5.8089	1861.67	1.06741
1838.2	21.0772	1922.33	14.4366	1922.33	5.81134	1862.16	1.07837
1838.68	21.0606	1922.86	14.4357	1922.86	5.78533	1862.66	1.05778
1839.17	21.1059	1923.38	14.4458	1923.38	5.84431	1863.15	1.04039
1839.65	21.0593	1923.91	14.4509	1923.91	5.88719	1863.64	1.0771
1840.13	21.0935	1924.43	14.4558	1924.43	5.7642	1864.14	1.03074
1840.61	21.0816	1924.96	14.4504	1924.96	5.65465	1864.63	1.01919
1841.09	21.0742	1925.49	14.4466	1925.49	5.76218	1865.13	1.00527
1841.57	21.044	1926.02	14.4459	1926.02	5.61846	1865.62	1.00492
1842.06	21.0812	1926.54	14.4566	1926.54	5.67173	1866.12	1.01504
1842.54	21.0891	1927.07	14.4665	1927.07	5.65039	1866.61	0.98705
1843.02	21.0629	1927.6	14.467	1927.6	5.68127	1867.11	0.98893
1843.5	21.05	1928.13	14.4641	1928.13	5.59366	1867.6	0.97796
1843.99	21.0862	1928.65	14.4634	1928.65	5.72454	1868.1	0.95796
1844.47	21.0742	1929.18	14.4656	1929.18	5.65576	1868.59	0.9731
1844.95	21.043	1929.71	14.4712	1929.71	5.64486	1869.09	0.93575
1845.44	21.0718	1930.24	14.477	1930.24	5.65159	1869.59	0.94551
1845.92	21.0856	1930.77	14.48	1930.77	5.6484	1870.09	0.9127
1846.41	21.0841	1931.3	14.4708	1931.3	5.57483	1870.58	0.90956
1846.89	21.0476	1931.83	14.4671	1931.83	5.48482	1871.08	0.94328
1847.38	21.1129	1932.36	14.4651	1932.36	5.49213	1871.58	0.86581
1847.86	21.0478	1932.89	14.4685	1932.89	5.5288	1872.08	0.88475
1848.35	21.009	1933.43	14.4708	1933.43	5.47575	1872.57	0.89895
1848.83	21.0754	1933.96	14.4628	1933.96	5.48778	1873.07	0.8543
1849.32	21.1125	1934.49	14.4613	1934.49	5.46113	1873.57	0.86307
1849.81	21.1072	1935.02	14.4605	1935.02	5.49111	1874.07	0.82081
1850.29	21.1011	1935.55	14.4634	1935.55	5.41093	1874.57	0.82353
1850.78	21.1383	1936.09	14.4617	1936.09	5.4606	1875.07	0.83799
1851.27	21.1126	1936.62	14.4572	1936.62	5.40993	1875.57	0.81542
1851.75	21.1049	1937.15	14.4552	1937.15	5.39532	1876.07	0.8226
1852.24	21.0991	1937.69	14.4563	1937.69	5.35486	1876.57	0.7773
1852.73	21.1186	1938.22	14.4594	1938.22	5.40476	1877.07	0.80045
1853.22	21.0794	1938.76	14.4571	1938.76	5.36567	1877.57	0.76725
1853.71	21.1344	1939.29	14.4551	1939.29	5.32279	1878.07	0.75695
1854.19	21.0843	1939.82	14.4548	1939.82	5.26248	1878.58	0.78591
1854.68	21.1332	1940.36	14.4456	1940.36	5.3166	1879.08	0.77709
1855.17	21.1267	1940.89	14.4501	1940.89	5.19605	1879.58	0.73308
1855.66	21.1536	1941.43	14.4556	1941.43	5.26455	1880.08	0.76151
1856.15	21.1272	1941.97	14.4586	1941.97	5.24889	1880.58	0.74593
1856.64	21.1298	1942.5	14.4505	1942.5	5.11571	1881.09	0.74104
1857.13	21.1239	1943.04	14.4466	1943.04	5.18838	1881.59	0.74343
1857.62	21.1077	1943.58	14.4485	1943.58	5.24362	1882.09	0.70309
1858.11	21.0641	1944.11	14.4506	1944.11	5.19827	1882.6	0.73622
1858.6	21.081	1944.65	14.4577	1944.65	5.10691	1883.1	0.73298
1859.1	21.1153	1945.19	14.457	1945.19	5.21495	1883.61	0.72349
1859.59	21.1169	1945.73	14.4584	1945.73	5.15476	1884.11	0.7336
1860.08	21.1211	1946.27	14.4522	1946.27	5.0567	1884.61	0.72768
1860.57	21.162	1946.8	14.4526	1946.8	5.17164	1885.12	0.72351
1861.06	21.117	1947.34	14.4613	1947.34	5.20493	1885.62	0.73171
1861.56	21.1195	1947.88	14.4676	1947.88	5.11108	1886.13	0.72047
1862.05	21.1429	1948.42	14.4738	1948.42	5.03682	1886.64	0.71994
1862.54	21.1247	1948.96	14.4791	1948.96	5.11929	1887.14	0.70155
1863.03	21.1618	1949.5	14.475	1949.5	5.13789	1887.65	0.67597
1863.53	21.1502	1950.04	14.4706	1950.04	5.08628	1888.15	0.7086
1864.02	21.1673	1950.58	14.4726	1950.58	5.06631	1888.66	0.67874
1864.52	21.1447	1951.12	14.476	1951.12	5.03992	1889.17	0.68987
1865.01	21.1276	1951.66	14.4829	1951.66	5.08393	1889.68	0.69294
1865.5	21.1484	1952.2	14.4759	1952.2	5.14597	1890.18	0.66191
1866	21.1553	1952.75	14.478	1952.75	5.11074	1890.69	0.6977
1866.49	21.1646	1953.29	14.4749	1953.29	5.09642	1891.2	0.66965
1866.99	21.196	1953.83	14.4689	1953.83	5.10882	1891.71	0.64414
1867.48	21.1425	1954.38	14.4666	1954.38	5.02393	1892.22	0.66319
1867.98	21.1876	1954.92	14.4736	1954.92	4.95143	1892.73	0.62101
1868.48	21.1918	1955.46	14.4701	1955.46	5.0621	1893.24	0.65694
1868.97	21.2161	1956.01	14.4709	1956.01	5.07014	1893.75	0.63376
1869.47	21.1858	1956.55	14.4667	1956.55	5.05686	1894.26	0.62582
1869.97	21.167	1957.09	14.4644	1957.09	5.05818	1894.77	0.62702
1870.46	21.1887	1957.64	14.4677	1957.64	5.14526	1895.28	0.64351
1870.96	21.201	1958.18	14.4623	1958.18	5.03269	1895.79	0.62118
1871.46	21.1917	1958.73	14.4618	1958.73	5.03922	1896.3	0.64606
1871.96	21.1821	1959.27	14.4588	1959.27	5.09897	1896.81	0.6249
1872.45	21.1707	1959.82	14.4591	1959.82	4.99596	1897.32	0.61514
1872.95	21.1986	1960.37	14.4549	1960.37	5.00807	1897.83	0.6141
1873.45	21.193	1960.91	14.4555	1960.91	5.10832	1898.34	0.60541
1873.95	21.2033	1961.46	14.4589	1961.46	4.98323	1898.86	0.61111
1874.45	21.146	1962.01	14.4564	1962.01	4.97257	1899.37	0.60618
1874.95	21.2148	1962.55	14.455	1962.55	5.04499	1899.88	0.6009
1875.45	21.1817	1963.1	14.448	1963.1	5.02248	1900.39	0.62728
1875.95	21.1659	1963.65	14.4507	1963.65	4.97174	1900.91	0.59066
1876.45	21.1826	1964.2	14.4523	1964.2	5.02684	1901.42	0.60147
1876.95	21.1794	1964.74	14.4542	1964.74	5.0483	1901.94	0.59125
1877.45	21.1712	1965.29	14.4577	1965.29	4.99852	1902.45	0.57425
1877.95	21.2104	1965.84	14.4625	1965.84	4.95786	1902.96	0.61817
1878.45	21.1797	1966.39	14.4632	1966.39	5.07697	1903.48	0.59729
1878.95	21.2181	1966.94	14.4577	1966.94	5.02326	1903.99	0.60768
1879.46	21.2794	1967.49	14.4582	1967.49	5.09072	1904.51	0.62372
1879.96	21.2457	1968.04	14.4647	1968.04	5.12364	1905.03	0.57169
1880.46	21.1992	1968.59	14.4712	1968.59	5.05293	1905.54	0.58518
1880.96	21.2351	1969.14	14.4734	1969.14	5.04958	1906.06	0.61125
1881.47	21.2522	1969.69	14.4827	1969.69	5.10183	1906.58	0.59798
1881.97	21.2257	1970.25	14.4839	1970.25	5.18829	1907.09	0.59903
1882.47	21.1874	1970.8	14.4798	1970.8	5.11128	1907.61	0.59854
1882.98	21.2454	1971.35	14.481	1971.35	5.06477	1908.13	0.59947
1883.48	21.2127	1971.9	14.4755	1971.9	5.13198	1908.64	0.58787
1883.99	21.2631	1972.45	14.4782	1972.45	5.12746	1909.16	0.63496
1884.49	21.2584	1973.01	14.4842	1973.01	5.15899	1909.68	0.58811
1885	21.2462	1973.56	14.4796	1973.56	5.19231	1910.2	0.62736
1885.5	21.246	1974.12	14.4803	1974.12	5.15738	1910.72	0.63549
1886.01	21.2549	1974.67	14.4767	1974.67	5.3255	1911.24	0.59928
1886.51	21.2419	1975.22	14.4762	1975.22	5.21854	1911.76	0.62384
1887.02	21.2737	1975.78	14.4717	1975.78	5.29931	1912.27	0.60324
1887.52	21.2134	1976.33	14.4741	1976.33	5.25245	1912.79	0.6027
1888.03	21.272	1976.89	14.4731	1976.89	5.28126	1913.31	0.60831
1888.54	21.2821	1977.44	14.4694	1977.44	5.34089	1913.84	0.61335
1889.04	21.26	1978	14.4676	1978	5.34722	1914.36	0.6117
1889.55	21.309	1978.56	14.4659	1978.56	5.35685	1914.88	0.64256
1890.06	21.2842	1979.11	14.4596	1979.11	5.39116	1915.4	0.61212
1890.57	21.2197	1979.67	14.4626	1979.67	5.43448	1915.92	0.63163
1891.08	21.2674	1980.23	14.4614	1980.23	5.38221	1916.44	0.6167
1891.58	21.2586	1980.78	14.4631	1980.78	5.45324	1916.96	0.61685
1892.09	21.253	1981.34	14.4608	1981.34	5.54949	1917.48	0.62909
1892.6	21.2437	1981.9	14.4625	1981.9	5.50804	1918.01	0.61998
1893.11	21.2631	1982.46	14.4586	1982.46	5.47987	1918.53	0.59172
1893.62	21.2644	1983.02	14.4559	1983.02	5.60451	1919.05	0.63472
1894.13	21.25	1983.58	14.4566	1983.58	5.56945	1919.58	0.5894
1894.64	21.2846	1984.13	14.4599	1984.13	5.55411	1920.1	0.59861
1895.15	21.2886	1984.69	14.4626	1984.69	5.64553	1920.62	0.64772
1895.66	21.2566	1985.25	14.4653	1985.25	5.76935	1921.15	0.59722
1896.17	21.2714	1985.81	14.4634	1985.81	5.66514	1921.67	0.61557
1896.68	21.2468	1986.38	14.4619	1986.38	5.59433	1922.2	0.61979
1897.19	21.329	1986.94	14.4638	1986.94	5.79716	1922.72	0.59003
1897.7	21.3213	1987.5	14.4644	1987.5	5.78302	1923.25	0.62777
1898.22	21.2935	1988.06	14.4697	1988.06	5.74862	1923.78	0.60352
1898.73	21.3176	1988.62	14.475	1988.62	5.73461	1924.3	0.60882
1899.24	21.342	1989.18	14.4791	1989.18	5.86026	1924.83	0.59993
1899.75	21.3037	1989.74	14.48	1989.74	5.89574	1925.36	0.60943
1900.27	21.315	1990.31	14.487	1990.31	5.85838	1925.88	0.6142
1900.78	21.3339	1990.87	14.4903	1990.87	6.00345	1926.41	0.60757
1901.29	21.3142	1991.43	14.4843	1991.43	6.00723	1926.94	0.62023
1901.81	21.303	1992	14.4884	1992	6.14054	1927.46	0.59864
1902.32	21.3152	1992.56	14.4883	1992.56	6.13116	1927.99	0.60877
1902.84	21.2822	1993.13	14.4881	1993.13	6.13242	1928.52	0.60323
1903.35	21.2938	1993.69	14.4884	1993.69	6.04836	1929.05	0.59319
1903.87	21.3132	1994.26	14.4887	1994.26	6.11239	1929.58	0.60921
1904.38	21.3257	1994.82	14.4898	1994.82	6.26053	1930.11	0.61482
1904.9	21.329	1995.39	14.4855	1995.39	6.30946	1930.64	0.62646
1905.41	21.3559	1995.95	14.4812	1995.95	6.30834	1931.17	0.61399
1905.93	21.296	1996.52	14.4741	1996.52	6.34929	1931.7	0.63329
1906.44	21.3029	1997.09	14.4806	1997.09	6.46601	1932.23	0.60942
1906.96	21.2877	1997.65	14.481	1997.65	6.53359	1932.76	0.6112
1907.48	21.3071	1998.22	14.4789	1998.22	6.43804	1933.29	0.62246
1907.99	21.3485	1998.79	14.4797	1998.79	6.54436	1933.82	0.59883
1908.51	21.3166	1999.35	14.4772	1999.35	6.65563	1934.35	0.60423
1909.03	21.3772	1999.92	14.4727	1999.92	6.60201	1934.88	0.6325
1909.55	21.3011	2000.49	14.4691	2000.49	6.68088	1935.41	0.64128
1910.07	21.3374	2001.06	14.4697	2001.06	6.86106	1935.95	0.65639
1910.58	21.3283	2001.63	14.471	2001.63	6.77781	1936.48	0.61422
1911.1	21.3634	2002.2	14.4688	2002.2	6.80913	1937.01	0.61966
1911.62	21.2863	2002.77	14.4734	2002.77	6.88931	1937.55	0.62628
1912.14	21.3602	2003.34	14.4674	2003.34	7.04689	1938.08	0.63
1912.66	21.3173	2003.91	14.4704	2003.91	7.03528	1938.61	0.63609
1913.18	21.3938	2004.48	14.4694	2004.48	6.99439	1939.15	0.66912
1913.7	21.3612	2005.05	14.4684	2005.05	7.07326	1939.68	0.65453
1914.22	21.3484	2005.62	14.4722	2005.62	7.13153	1940.22	0.60939
1914.74	21.4156	2006.19	14.4711	2006.19	7.1233	1940.75	0.65702
1915.26	21.4183	2006.77	14.4741	2006.77	7.23754	1941.29	0.6385
1915.79	21.3727	2007.34	14.477	2007.34	7.17081	1941.82	0.63414
1916.31	21.4035	2007.91	14.4802	2007.91	7.31461	1942.36	0.65048
1916.83	21.351	2008.48	14.4867	2008.48	7.35879	1942.89	0.65473
1917.35	21.4187	2009.06	14.4877	2009.06	7.42147	1943.43	0.64411
1917.87	21.3921	2009.63	14.4911	2009.63	7.59082	1943.97	0.68468
1918.39	21.4425	2010.2	14.4898	2010.2	7.44105	1944.51	0.64173
1918.92	21.3835	2010.78	14.4946	2010.78	7.62875	1945.04	0.64411
1919.44	21.3616	2011.35	14.495	2011.35	7.70074	1945.58	0.65862
1919.96	21.3757	2011.93	14.5014	2011.93	7.735	1946.12	0.65768
1920.49	21.4416	2012.5	14.4941	2012.5	7.68664	1946.66	0.64792
1921.01	21.4389	2013.08	14.5009	2013.08	7.7795	1947.19	0.66616
1921.54	21.3747	2013.65	14.5007	2013.65	7.7734	1947.73	0.64571
1922.06	21.4027	2014.23	14.4987	2014.23	7.85962	1948.27	0.6518
1922.59	21.361	2014.81	14.5017	2014.81	7.83994	1948.81	0.70223
1923.11	21.4282	2015.38	14.4992	2015.38	7.9161	1949.35	0.64903
1923.64	21.3894	2015.96	14.4927	2015.96	7.83622	1949.89	0.65688
1924.16	21.4213	2016.54	14.4931	2016.54	8.05033	1950.43	0.68604
1924.69	21.4057	2017.12	14.4887	2017.12	8.07999	1950.97	0.63982
1925.22	21.3653	2017.69	14.4895	2017.69	8.01099	1951.51	0.62278
1925.74	21.4657	2018.27	14.4858	2018.27	8.08026	1952.06	0.68972
1926.27	21.4158	2018.85	14.4875	2018.85	7.99872	1952.6	0.63595
1926.8	21.4513	2019.43	14.4904	2019.43	8.24976	1953.14	0.66564
1927.33	21.4944	2020.01	14.4861	2020.01	8.26046	1953.68	0.65334
1927.85	21.4385	2020.59	14.4813	2020.59	8.25629	1954.22	0.65331
1928.38	21.4352	2021.17	14.4833	2021.17	8.16554	1954.77	0.63135
1928.91	21.4423	2021.75	14.4835	2021.75	8.35652	1955.31	0.68799
1929.44	21.3955	2022.33	14.4826	2022.33	8.31511	1955.85	0.66152
1929.97	21.4557	2022.91	14.4772	2022.91	8.26532	1956.39	0.65897
1930.5	21.4717	2023.5	14.4843	2023.5	8.34982	1956.94	0.6662
1931.03	21.4438	2024.08	14.481	2024.08	8.55988	1957.48	0.65899
1931.56	21.4667	2024.66	14.4847	2024.66	8.40147	1958.03	0.65128
1932.09	21.4499	2025.24	14.4856	2025.24	8.58241	1958.57	0.68815
1932.62	21.4404	2025.83	14.4855	2025.83	8.57143	1959.12	0.65367
1933.15	21.5259	2026.41	14.4885	2026.41	8.56053	1959.66	0.66372
1933.68	21.4789	2026.99	14.4858	2026.99	8.62684	1960.21	0.66572
1934.21	21.4927	2027.58	14.4895	2027.58	8.61705	1960.76	0.69049
1934.74	21.4727	2028.16	14.4927	2028.16	8.56394	1961.3	0.6605
1935.27	21.4968	2028.74	14.4924	2028.74	8.53943	1961.85	0.71117
1935.81	21.4725	2029.33	14.4991	2029.33	8.61201	1962.39	0.66855
1936.34	21.4846	2029.91	14.5022	2029.91	8.6325	1962.94	0.69112
1936.87	21.523	2030.5	14.5053	2030.5	8.67241	1963.49	0.6953
1937.4	21.4895	2031.09	14.5094	2031.09	8.80682	1964.04	0.711
1937.94	21.4665	2031.67	14.5117	2031.67	8.56557	1964.59	0.68471
1938.47	21.4849	2032.26	14.5138	2032.26	8.59032	1965.13	0.68583
1939.01	21.4268	2032.85	14.5106	2032.85	8.65251	1965.68	0.73534
1939.54	21.4842	2033.43	14.5068	2033.43	8.64792	1966.23	0.68496
1940.07	21.464	2034.02	14.5098	2034.02	8.82524	1966.78	0.6899
1940.61	21.5027	2034.61	14.5098	2034.61	8.56142	1967.33	0.71688
1941.14	21.5295	2035.2	14.5059	2035.2	8.62492	1967.88	0.68248
1941.68	21.471	2035.79	14.5051	2035.79	8.6714	1968.43	0.69549
1942.21	21.48	2036.37	14.5032	2036.37	8.58905	1968.98	0.71266
1942.75	21.4926	2036.96	14.5025	2036.96	8.45747	1969.53	0.69866
1943.29	21.5286	2037.55	14.4998	2037.55	8.69654	1970.08	0.69931
1943.82	21.5404	2038.14	14.5027	2038.14	8.83934	1970.63	0.70202
1944.36	21.5602	2038.73	14.498	2038.73	8.67992	1971.19	0.68771
1944.9	21.5344	2039.32	14.4998	2039.32	8.60553	1971.74	0.72462
1945.43	21.5153	2039.91	14.5	2039.91	8.60159	1972.29	0.71127
1945.97	21.5287	2040.51	14.4987	2040.51	8.63242	1972.84	0.68508
1946.51	21.5632	2041.1	14.4972	2041.1	8.69858	1973.4	0.69394
1947.05	21.544	2041.69	14.4918	2041.69	8.50066	1973.95	0.70516
1947.59	21.5335	2042.28	14.4928	2042.28	8.53616	1974.5	0.68126
1948.13	21.568	2042.87	14.4951	2042.87	8.47643	1975.06	0.66776
1948.67	21.54	2043.47	14.4964	2043.47	8.62725	1975.61	0.71075
1949.2	21.5744	2044.06	14.4927	2044.06	8.41824	1976.17	0.70405
1949.74	21.5882	2044.65	14.4947	2044.65	8.50968	1976.72	0.69912
1950.29	21.5225	2045.25	14.4997	2045.25	8.49155	1977.28	0.71307
1950.83	21.5772	2045.84	14.5015	2045.84	8.44478	1977.83	0.70439
1951.37	21.5976	2046.44	14.4968	2046.44	8.39572	1978.39	0.68051
1951.91	21.6053	2047.03	14.5015	2047.03	8.5	1978.94	0.70401
1952.45	21.5521	2047.63	14.5019	2047.63	8.4711	1979.5	0.71451
1952.99	21.5587	2048.22	14.5039	2048.22	8.29848	1980.06	0.71298
1953.53	21.5578	2048.82	14.51	2048.82	8.33278	1980.61	0.683
1954.08	21.6418	2049.41	14.511	2049.41	8.46691	1981.17	0.70985
1954.62	21.5848	2050.01	14.5158	2050.01	8.21422	1981.73	0.69479
1955.16	21.6147	2050.61	14.5122	2050.61	8.24884	1982.29	0.70778
1955.7	21.5797	2051.21	14.5215	2051.21	8.24892	1982.85	0.73014
1956.25	21.5832	2051.8	14.5222	2051.8	8.22469	1983.4	0.6992
1956.79	21.5633	2052.4	14.5221	2052.4	8.28121	1983.96	0.71638
1957.33	21.5979	2053	14.5243	2053	8.15068	1984.52	0.72648
1957.88	21.5613	2053.6	14.5248	2053.6	7.99242	1985.08	0.73574
1958.42	21.6046	2054.2	14.5221	2054.2	8.0186	1985.64	0.69921
1958.97	21.552	2054.8	14.5227	2054.8	7.98507	1986.2	0.73341
1959.51	21.6288	2055.4	14.5181	2055.4	8.1154	1986.76	0.76137
1960.06	21.6424	2056	14.5156	2056	7.97433	1987.32	0.73008
1960.6	21.6242	2056.6	14.5196	2056.6	7.94314	1987.88	0.70945
1961.15	21.5858	2057.2	14.5139	2057.2	7.97441	1988.44	0.75791
1961.7	21.5894	2057.8	14.5147	2057.8	7.87848	1989.01	0.72699
1962.24	21.6349	2058.4	14.5096	2058.4	7.71165	1989.57	0.72582
1962.79	21.625	2059	14.5126	2059	7.7461	1990.13	0.77028
1963.34	21.6276	2059.61	14.5127	2059.61	7.90502	1990.69	0.77171
1963.88	21.6982	2060.21	14.5071	2060.21	7.7829	1991.26	0.74899
1964.43	21.6272	2060.81	14.5086	2060.81	7.69052	1991.82	0.7743
1964.98	21.6562	2061.42	14.5084	2061.42	7.64036	1992.38	0.77588
1965.53	21.6366	2062.02	14.5097	2062.02	7.6343	1992.95	0.75425
1966.08	21.6488	2062.62	14.5082	2062.62	7.66487	1993.51	0.74577
1966.63	21.6302	2063.23	14.5102	2063.23	7.54622	1994.08	0.77487
1967.18	21.6668	2063.83	14.5101	2063.83	7.53679	1994.64	0.76587
1967.73	21.6463	2064.44	14.5101	2064.44	7.64465	1995.21	0.75145
1968.28	21.6879	2065.04	14.5101	2065.04	7.48592	1995.77	0.74907
1968.83	21.7183	2065.65	14.5123	2065.65	7.37759	1996.34	0.7475
1969.38	21.6187	2066.26	14.5087	2066.26	7.38301	1996.9	0.75318
1969.93	21.6486	2066.86	14.5143	2066.86	7.36962	1997.47	0.75106
1970.48	21.689	2067.47	14.5111	2067.47	7.31929	1998.04	0.75333
1971.03	21.6986	2068.08	14.5152	2068.08	7.26913	1998.6	0.75877
1971.58	21.6657	2068.68	14.5191	2068.68	7.22159	1999.17	0.7398
1972.14	21.6533	2069.29	14.5158	2069.29	7.22822	1999.74	0.78026
1972.69	21.7305	2069.9	14.5231	2069.9	7.30031	2000.31	0.73377
1973.24	21.6783	2070.51	14.5244	2070.51	7.12178	2000.88	0.73412
1973.8	21.7116	2071.12	14.528	2071.12	7.23402	2001.44	0.733
1974.35	21.7332	2071.73	14.5295	2071.73	7.08404	2002.01	0.75366
1974.9	21.7033	2072.34	14.5357	2072.34	7.14409	2002.58	0.74581
1975.46	21.721	2072.95	14.5312	2072.95	7.13706	2003.15	0.75051
1976.01	21.6887	2073.56	14.5397	2073.56	7.0332	2003.72	0.75078
1976.57	21.6776	2074.17	14.5377	2074.17	6.93177	2004.29	0.75152
1977.12	21.732	2074.78	14.5328	2074.78	6.93627	2004.86	0.78631
1977.67	21.7371	2075.39	14.5344	2075.39	6.86643	2005.43	0.73475
1978.23	21.7438	2076	14.5282	2076	6.87972	2006.01	0.76255
1978.79	21.7649	2076.61	14.5271	2076.61	6.78412	2006.58	0.75429
1979.34	21.7252	2077.23	14.5271	2077.23	6.79803	2007.15	0.75144
1979.9	21.7515	2077.84	14.5275	2077.84	6.69442	2007.72	0.75859
1980.46	21.7635	2078.45	14.5281	2078.45	6.7257	2008.3	0.75902
1981.01	21.8113	2079.07	14.5267	2079.07	6.65242	2008.87	0.75864
1981.57	21.7512	2079.68	14.5256	2079.68	6.60077	2009.44	0.79108
1982.13	21.7828	2080.3	14.5272	2080.3	6.51541	2010.01	0.75921
1982.69	21.7978	2080.91	14.524	2080.91	6.56261	2010.59	0.76647
1983.24	21.7927	2081.53	14.5266	2081.53	6.46514	2011.16	0.75896
1983.8	21.7358	2082.14	14.5253	2082.14	6.39747	2011.74	0.78452
1984.36	21.7228	2082.76	14.5248	2082.76	6.53542	2012.31	0.77776
1984.92	21.7325	2083.37	14.5293	2083.37	6.49229	2012.89	0.79276
1985.48	21.7886	2083.99	14.5261	2083.99	6.39405	2013.46	0.79698
1986.04	21.7681	2084.61	14.5269	2084.61	6.36415	2014.04	0.79402
1986.6	21.759	2085.22	14.5241	2085.22	6.33322	2014.61	0.79231
1987.16	21.7807	2085.84	14.5264	2085.84	6.3087	2015.19	0.79595
1987.72	21.7827	2086.46	14.5234	2086.46	6.27016	2015.77	0.78172
1988.28	21.7773	2087.08	14.5275	2087.08	6.27438	2016.35	0.7762
1988.85	21.7322	2087.7	14.5317	2087.7	6.18673	2016.92	0.79243
1989.41	21.8277	2088.31	14.532	2088.31	6.12359	2017.5	0.79848
1989.97	21.8431	2088.93	14.5352	2088.93	6.23997	2018.08	0.80178
1990.53	21.8241	2089.55	14.5371	2089.55	6.27074	2018.66	0.7989
1991.1	21.7767	2090.17	14.5428	2090.17	6.10845	2019.23	0.76104
1991.66	21.7956	2090.79	14.5418	2090.79	6.25621	2019.82	0.79577
1992.22	21.7502	2091.41	14.5474	2091.41	6.07485	2020.39	0.78476
1992.79	21.8067	2092.04	14.548	2092.04	6.00353	2020.97	0.76095
1993.35	21.7906	2092.66	14.5535	2092.66	6.04945	2021.55	0.79657
1993.91	21.879	2093.28	14.5486	2093.28	5.98648	2022.13	0.79832
1994.48	21.8307	2093.9	14.5543	2093.9	6.02006	2022.71	0.81474
1995.04	21.8594	2094.53	14.5566	2094.53	6.03682	2023.3	0.79007
1995.61	21.846	2095.15	14.5571	2095.15	5.964	2023.88	0.81356
1996.17	21.8187	2095.77	14.5547	2095.77	5.98556	2024.46	0.79268
1996.74	21.8411	2096.4	14.556	2096.4	5.83861	2025.04	0.8203
1997.31	21.8881	2097.02	14.5548	2097.02	5.80114	2025.62	0.79875
1997.87	21.8731	2097.64	14.555	2097.64	5.79079	2026.21	0.79463
1998.44	21.8244	2098.27	14.5586	2098.27	5.72079	2026.79	0.79269
1999.01	21.8522	2098.89	14.5516	2098.89	5.76307	2027.37	0.81463
1999.58	21.8619	2099.52	14.5555	2099.52	5.71636	2027.96	0.80027
2000.14	21.8277	2100.15	14.553	2100.15	5.71768	2028.54	0.79979
2000.71	21.8694	2100.77	14.5528	2100.77	5.72826	2029.13	0.84721
2001.28	21.933	2101.4	14.5532	2101.4	5.71889	2029.71	0.78244
2001.85	21.9126	2102.03	14.5547	2102.03	5.68079	2030.3	0.78263
2002.42	21.9236	2102.65	14.5517	2102.65	5.59656	2030.88	0.77672
2002.99	21.9019	2103.28	14.562	2103.28	5.75235	2031.47	0.79762
2003.56	21.9071	2103.91	14.5625	2103.91	5.66011	2032.05	0.79283
2004.13	21.8907	2104.54	14.5604	2104.54	5.64494	2032.64	0.796
2004.7	21.9084	2105.17	14.5615	2105.17	5.55947	2033.23	0.82337
2005.27	21.88	2105.8	14.56	2105.8	5.53908	2033.81	0.77475
2005.84	21.956	2106.43	14.56	2106.43	5.45628	2034.4	0.81273
2006.41	21.9252	2107.06	14.5604	2107.06	5.5747	2034.99	0.77849
2006.98	21.9496	2107.69	14.5602	2107.69	5.45578	2035.58	0.80878
2007.55	21.9069	2108.32	14.5589	2108.32	5.5687	2036.16	0.78718
2008.13	21.9333	2108.95	14.563	2108.95	5.48529	2036.75	0.81376
2008.7	22.0063	2109.58	14.5635	2109.58	5.48612	2037.34	0.79318
2009.27	21.9538	2110.21	14.5638	2110.21	5.35489	2037.93	0.81455
2009.85	21.9504	2110.85	14.5585	2110.85	5.43835	2038.52	0.80804
2010.42	21.9917	2111.48	14.5552	2111.48	5.33203	2039.11	0.84205
2010.99	21.8987	2112.11	14.5658	2112.11	5.29266	2039.7	0.8328
2011.57	21.9332	2112.75	14.5691	2112.75	5.313	2040.29	0.82716
2012.14	21.9859	2113.38	14.5664	2113.38	5.34195	2040.88	0.82041

## Sheet: fig1f
TRFE WSe2 monolayer
time (ps)	sigma_plus (a.u.)	sigma_minus (a.u.)
-1.50013	0.01485	-0.0158
-1.29993	0.01278	-0.01505
-1.09974	0.01129	-0.01431
-0.89954	0.01233	-0.01431
-0.69935	0.01174	-0.0149
-0.39972	0.01263	-0.01431
-0.29962	0.00193	-0.01356
-0.19953	0.00966	-0.03547
-0.09943	0.61187	-0.47609
0.000667316	3.40234	-2.65377
0.10076	2.93977	-2.15218
0.20086	2.07745	-1.81795
0.30096	1.59779	-1.45138
0.40106	1.28494	-1.21892
0.50115	1.08797	-1.09032
0.60125	1.01964	-1.03236
0.70135	1.00151	-0.99451
0.80145	0.96007	-0.95368
0.90154	0.9519	-0.96411
1.00164	0.93585	-0.95308
1.10174	0.92263	-0.9498
1.20184	0.91253	-0.92194
1.30193	0.91966	-0.90287
1.40203	0.895	-0.90436
1.50213	0.89159	-0.90525
1.60223	0.88965	-0.87381
1.70232	0.86901	-0.88931
1.80242	0.85237	-0.84863
1.90252	0.84019	-0.84282
2.00262	0.82935	-0.8376
2.10271	0.80751	-0.82806
2.20281	0.8081	-0.81569
2.30291	0.80795	-0.82002
2.40301	0.76294	-0.80437
2.5031	0.77438	-0.78291
2.6032	0.75225	-0.78202
2.7033	0.75418	-0.75743
2.8034	0.72105	-0.73448
2.90349	0.71898	-0.73895
3.29988	0.67144	-0.68576
3.60017	0.65049	-0.66296
3.90046	0.61469	-0.65372
4.20076	0.58988	-0.62615
4.50105	0.54621	-0.60603
4.80134	0.52452	-0.58487
5.10163	0.50714	-0.56714
5.40192	0.46778	-0.54598
5.70222	0.4455	-0.52542
6.00251	0.42188	-0.51022
6.3028	0.41282	-0.4974
6.60309	0.38979	-0.47565
6.90339	0.37063	-0.45032
7.20368	0.3534	-0.44495
7.50397	0.33141	-0.42886
7.80426	0.31596	-0.41187
8.10456	0.2962	-0.39175
8.40485	0.28551	-0.377
8.70514	0.26724	-0.37492
9.00543	0.25209	-0.35569
9.30572	0.2558	-0.35167
9.60602	0.22624	-0.36285
9.90631	0.2304	-0.34392
10.2066	0.21599	-0.32246
10.5069	0.20648	-0.31397
10.8072	0.28789	-0.36106
11.1075	0.21168	-0.31263
11.4078	0.1943	-0.29817
11.7081	0.18242	-0.30145
12.0084	0.17068	-0.29087
12.3087	0.16088	-0.26897
12.6089	0.14899	-0.26837
12.9092	0.138	-0.25958
13.2095	0.13072	-0.25228
13.5098	0.1224	-0.24513
13.8101	0.11483	-0.23842
14.1104	0.10799	-0.23395
14.4107	0.10161	-0.23171
14.711	0.09448	-0.22307
15.0113	0.09002	-0.21398
15.3116	0.0823	-0.20981
15.6119	0.07754	-0.20757
15.9122	0.07264	-0.20296
16.2125	0.0661	-0.1955
16.5127	0.06298	-0.18865
16.813	0.05793	-0.17733
17.1133	0.05095	-0.18343
17.4136	0.04546	-0.17807
17.7139	0.041	-0.166
18.0142	0.03818	-0.16749
18.3145	0.0303	-0.16719
18.6148	0.02941	-0.16123
18.9151	0.02793	-0.1584
19.2154	0.02644	-0.15542
19.5157	0.02273	-0.14901
19.816	0.01961	-0.14544
