# Supplementary material for: Ultrafast pseudospin quantum beats in multilayer WSe2 and MoSe2
Source: Nat Commun. 2022 Aug 25;13:4997. doi: 10.1038/s41467-022-32534-3 (PMC9411176; doi:10.1038/s41467-022-32534-3)
Supplement: Supplementary file 3 — Source Data [file 41467_2022_32534_MOESM3_ESM.zip › Supplementary source data Fig2.xlsx]

## Sheet: fig2a
WSe2 bulk		WSe2 monolayer		MoSe2 bulk		MoSe2 monolayer
time (ps)	TRFE (a.u.)	time (ps)	TRFE (a.u.)	time (ps)	TRFE (a.u.)	time (ps)	TRFE (a.u.)
-1.89995	8.08908	-1.51073	5.51192	-1.76995	2.59679	-1.45613	0.01558
-1.69975	8.08879	-1.31053	5.51108	-1.56975	2.60518	-1.25593	0.01335
-1.49956	8.08908	-1.11034	5.50996	-1.36956	2.59384	-1.05574	0.01637
-1.29936	8.09439	-0.91014	5.5101	-1.16936	2.60394	-0.85554	0.00985
-1.09917	8.09233	-0.70995	5.51038	-0.96917	2.60222	-0.65535	0.01129
-0.89897	8.08967	-0.41032	5.5087	-0.76897	2.59162	-0.30567	0.00429
-0.69878	8.08377	-0.31022	5.5115	-0.56878	2.61701	-0.25562	0.00652
-0.49858	8.09646	-0.21013	5.51655	-0.21977	2.63057	-0.20558	0.00493
-0.29839	8.09705	-0.11003	5.70813	-0.16972	2.71761	-0.15553	0.22523
-0.05015	6.82203	-0.00993	8.49274	-0.11967	2.38846	-0.10548	0.82048
-9.74282e-05	5.91734	0.09016	8.45109	-0.06962	2.49324	-0.05543	1.84029
0.04995	7.00616	0.19026	7.71674	-0.01958	6.97663	-0.00538	2.03325
0.1	7.77483	0.29036	7.14047	0.03047	6.00149	0.04467	1.73777
0.15005	8.21449	0.39046	6.74568	0.08052	2.07631	0.09472	1.52382
0.2001	8.58156	0.49055	6.58411	0.13057	3.70284	0.14476	1.31417
0.25015	8.69251	0.59065	6.50767	0.18062	3.35495	0.19481	1.28635
0.30019	8.82146	0.69075	6.47458	0.23067	3.54776	0.24486	0.99914
0.35024	8.83562	0.79085	6.44372	0.28072	3.67055	0.29491	0.93413
0.40029	8.89021	0.89094	6.43404	0.33076	3.62814	0.34496	0.82414
0.45034	8.92975	0.99104	6.41006	0.38081	3.55269	0.39501	0.73481
0.50039	8.98198	1.09114	6.39071	0.43086	3.55195	0.44506	0.64183
0.55044	8.9867	1.19124	6.38959	0.48091	3.5596	0.49511	0.54296
0.60049	9.02152	1.29133	6.37121	0.53096	3.57118	0.54515	0.50164
0.65054	9.03951	1.39143	6.36729	0.58101	3.52261	0.5952	0.45538
0.70058	9.08112	1.49153	6.35354	0.63106	3.51028	0.64525	0.41231
0.75063	9.0944	1.59163	6.33756	0.68111	3.51891	0.6953	0.38163
0.80068	9.07788	1.69172	6.33194	0.73115	3.49944	0.74535	0.35779
0.85073	9.09351	1.79182	6.31834	0.7812	3.50289	0.7954	0.32266
0.90078	9.1242	1.89192	6.29702	0.83125	3.48514	0.84545	0.29675
0.95083	9.07847	1.99202	6.28566	0.8813	3.50387	0.8955	0.28054
1.00088	9.08437	2.09211	6.27809	0.93135	3.53445	0.94554	0.26401
1.05093	9.07699	2.19221	6.26897	0.9814	3.49179	0.99559	0.24208
1.10097	9.07227	2.29231	6.27178	1.03145	3.45654	1.04564	0.22475
1.15102	9.07168	2.39241	6.25018	1.0815	3.43361	1.09569	0.21299
1.20107	9.04925	2.4925	6.24934	1.13154	3.42843	1.14574	0.20075
1.25112	9.03302	2.5926	6.21961	1.18159	3.42424	1.19579	0.18708
1.30117	9.01355	2.6927	6.20124	1.23164	3.40969	1.24584	0.18072
1.35122	9.01355	2.7928	6.19857	1.28169	3.38479	1.29589	0.17039
1.40127	8.99348	2.89289	6.17641	1.33174	3.38602	1.34593	0.16515
1.45132	8.95719	3.28928	6.1227	1.38179	3.37221	1.39598	0.15465
1.50136	8.95247	3.58957	6.10867	1.43184	3.32216	1.44603	0.13908
1.55141	8.94391	3.88986	6.08483	1.48189	3.3197	1.49608	0.13733
1.60146	8.92916	4.19016	6.05986	1.53193	3.30244	1.54613	0.1332
1.65151	8.90142	4.49045	6.03378	1.58198	3.28247	1.59618	0.1262
1.70156	8.86395	4.79074	6.0105	1.63203	3.27088	1.64623	0.12302
1.75161	8.85037	5.09103	5.98974	1.68208	3.27778	1.69627	0.11476
1.80166	8.83828	5.39132	5.97053	1.73213	3.24968	1.74632	0.10808
1.8517	8.84064	5.69162	5.95454	1.78218	3.24006	1.79637	0.10443
1.90175	8.81349	5.99191	5.93505	1.83223	3.21368	1.84642	0.09918
1.9518	8.82618	6.2922	5.92046	1.88227	3.18508	1.89647	0.09251
2.00185	8.80287	6.59249	5.89999	1.93232	3.18582	1.94652	0.09124
2.0519	8.78369	6.89279	5.87642	1.98237	3.15525	1.99657	0.08822
2.10195	8.77277	7.19308	5.86955	2.03242	3.15352	2.04662	0.08663
2.152	8.74297	7.49337	5.84837	2.08247	3.13306	2.09666	0.08218
2.20205	8.74651	7.79366	5.84066	2.13252	3.12443	2.14671	0.079
2.25209	8.73795	8.09396	5.82187	2.18257	3.11037	2.19676	0.08011
2.30214	8.71789	8.39425	5.80966	2.23262	3.09681	2.24681	0.07359
2.35219	8.70077	8.69454	5.79536	2.28266	3.10149	2.29686	0.07121
2.40224	8.70844	8.99483	5.78246	2.33271	3.04996	2.34691	0.06914
2.45229	8.70372	9.29512	5.79214	2.38276	3.05021	2.39696	0.06453
2.50234	8.68277	9.59542	5.77544	2.43281	3.0475	2.44701	0.06421
2.55239	8.67893	9.89571	5.77544	2.48286	3.02999	2.49705	0.06247
2.79996	8.65297	10.196	5.75974	2.53291	3.01668	2.74396	0.05039
3.00016	8.6152	10.4963	5.75258	2.58296	3.01668	2.94416	0.04609
3.20035	8.57271	10.7966	5.82664	2.63301	2.99794	3.14435	0.04276
3.40055	8.57182	11.0969	5.75595	2.68305	2.99128	3.34455	0.03703
3.60074	8.5432	11.3972	5.74361	2.92996	2.95948	3.54474	0.03529
3.80094	8.51281	11.6975	5.7359	3.13016	2.91707	3.74494	0.03497
4.00113	8.50425	11.9977	5.72047	3.33035	2.8897	3.94513	0.02877
4.20133	8.48507	12.298	5.7164	3.53055	2.86653	4.14533	0.02782
4.40152	8.46855	12.5983	5.70785	3.73074	2.85297	4.34552	0.02702
4.60172	8.45202	12.8986	5.69985	3.93094	2.83916	4.54572	0.02654
4.80191	8.45438	13.1989	5.69396	4.13113	2.82042	4.74591	0.02035
5.0021	8.42871	13.4992	5.68625	4.33133	2.81697	4.9461	0.06183
5.2023	8.42812	13.7995	5.6791	4.53152	2.81475	5.1463	0.04307
5.40249	8.40452	14.0998	5.67573	4.73172	2.78714	5.34649	0.03974
5.60269	8.40393	14.4001	5.66731	4.93191	2.78147	5.54669	0.03243
5.80288	8.39389	14.7004	5.66479	5.1321	2.76717	5.74688	0.03147
6.00308	8.3874	15.0007	5.65694	5.3323	2.76223	5.94708	0.0302
6.20327	8.32662	15.301	5.65567	5.53249	2.75286	6.14727	0.02734
6.40347	8.3694	15.6013	5.64978	5.73269	2.74448	6.34747	0.02639
6.60366	8.36793	15.9016	5.64291	5.93288	2.72426	6.54766	0.02797
6.80386	8.35819	16.2019	5.6387	6.13308	2.80316	6.74786	0.02543
7.00405	8.35347	16.5021	5.63688	6.33327	2.73043	6.94805	0.02495
7.20425	8.35052	16.8024	5.6338	6.53347	2.71933	7.14825	0.02368
7.40444	8.33694	17.1027	5.62959	6.73366	2.72081	7.34844	0.02209
7.60464	8.33488	17.403	5.6244	6.93386	2.71514	7.54864	0.02209
7.80483	8.33458	17.7033	5.62117	7.13405	2.7144	7.74883	0.02035
8.00503	8.33016	18.0036	5.61879	7.33425	2.70133	7.94903	0.02035
8.20522	8.33016	18.3039	5.61514	7.53444	2.70701	8.14922	0.02146
8.40542	8.32131	18.6042	5.61262	7.73464	2.69542	8.34942	0.02146
8.60561	8.31393	18.9045	5.61346	7.93483	2.70281	8.54961	0.02066
8.80581	8.31363	19.2048	5.60799	8.13503	2.69665	8.74981	0.01987
9.006	8.31629	19.5051	5.6035	8.33522	2.69887	8.95	0.02066
9.2062	8.32042	19.8054	5.6035	8.53542	2.69123	9.1502	0.0213
9.40639	8.31422			8.73561	2.68728	9.35039	0.02114
9.60659	8.29032			8.93581	2.71218	9.55059	0.02972
9.80678	8.32721			9.136	2.63674	9.75078	0.04371
10.007	8.32809			9.3362	2.69665
10.2072	8.32426			9.53639	2.67347
10.4074	8.31629			9.73659	2.7181
10.6076	8.33281			9.93678	2.70355
10.8078	8.36468			10.137	2.69616
11.0079	8.34845			10.3372	2.6784
11.2081	8.33075			10.5374	2.70035
11.4083	8.32249			10.7376	2.73215
11.6085	8.31895			10.9378	2.70207
11.8087	8.31127			11.138	2.69862
12.0089	8.31422			11.3382	2.68802
12.2091	8.30065			11.5383	2.68062
12.4093	8.30685			11.7385	2.68777
12.6095	8.30124			11.9387	2.68408
12.8097	8.30478			12.1389	2.67594
13.0099	8.29888			12.3391	2.67816
13.2101	8.2974			12.5393	2.67495
13.4103	8.2915			12.7395	2.67471
13.6105	8.28973			12.9397	2.67175
13.8107	8.28826			13.1399	2.67249
14.0109	8.28944			13.3401	2.67224
14.2111	8.2856			13.5403	2.6678
14.4113	8.28118			13.7405	2.66682
14.6115	8.28678			13.9407	2.66953
14.8117	8.28413			14.1409	2.67273
15.0119	8.28442			14.3411	2.66756
15.212	8.28088			14.5413	2.67076
15.4122	8.26937			14.7415	2.6683
15.6124	8.27645			14.9416	2.66756
15.8126	8.2496			15.1418	2.66928
16.0128	8.27616			15.342	2.6646
16.213	8.27852			15.5422	2.66805
16.4132	8.27055			15.7424	2.66632
16.6134	8.27026			15.9426	2.66731
16.8136	8.26229			16.1428	2.66312
17.0138	8.26554			16.343	2.66115
17.214	8.27085			16.5432	2.66139
17.4142	8.2617			16.7434	2.66534
17.6144	8.26642			16.9436	2.6641
17.8146	8.26583			17.1438	2.65794
18.0148	8.26229			17.344	2.66213
18.215	8.2555			17.5442	2.65769
18.4152	8.26554			17.7444	2.64611
18.6153	8.26495			17.9446	2.65868
18.8156	8.25698			18.1448	2.66312
19.0157	8.25403			18.345	2.66608
19.2159	8.26111			18.5452	2.66164
19.4161	8.26849			18.7453	2.64561
19.6163	8.25816			18.9456	2.65572
19.8165	8.26347			19.1457	2.65745
				19.3459	2.66287
				19.5461	2.66065
				19.7463	2.66879
				19.9465	2.65819

## Sheet: fig2b
WSe2 bulk		WSe2 monolayer		MoSe2 bulk		MoSe2 monolayer
time (ps)	TRFE (a.u.)	time (ps)	TRFE (a.u.)	time (ps)	TRFE (a.u.)	time (ps)	TRFE (a.u.)
-1.89995	8.07747	-1.50013	5.51532	-1.74995	2.5866	-1.45613	-0.00587
-1.69975	8.07151	-1.29993	5.51763	-1.54975	2.53115	-1.25593	-0.00348
-1.49956	8.08096	-1.09974	5.51792	-1.34956	2.60924	-1.05574	-0.00514
-1.29936	8.07412	-0.89954	5.51604	-1.14936	2.60092	-0.85554	-0.00825
-1.09917	8.0763	-0.69935	5.51503	-0.94917	2.56119	-0.65535	-0.01064
-0.89897	8.0747	-0.39972	5.51445	-0.74897	2.55703	-0.30567	-0.01137
-0.69878	8.07543	-0.29962	5.52543	-0.54878	2.58706	-0.25562	-0.0033
-0.49858	8.07703	-0.19953	5.51951	-0.19977	2.31953	-0.20558	0.02458
-0.29839	8.08735	-0.09943	5.88017	-0.14972	1.84639	-0.15553	-0.042
-0.05015	7.88251	0.000667316	8.21727	-0.09967	2.4928	-0.10548	0.33672
-9.74282e-05	7.1658	0.10076	7.88536	-0.04962	4.88163	-0.05543	1.39218
0.04995	7.82364	0.20086	7.4851	0.000423746	-2.50339	-0.00538	2.04399
0.1	8.96587	0.30096	7.12906	0.05047	5.94019	0.04467	1.73552
0.15005	9.58344	0.40106	6.74802	0.10052	0.09521	0.09472	1.55358
0.2001	9.61426	0.50115	6.61942	0.15057	2.58706	0.14476	1.30599
0.25015	9.63548	0.60125	6.54442	0.20062	2.96872	0.19481	1.04722
0.30019	9.61615	0.70135	6.50931	0.25067	3.46034	0.24486	0.92617
0.35024	9.63694	0.80145	6.46582	0.30072	3.55322	0.29491	0.84951
0.40029	9.59812	0.90154	6.49082	0.35076	3.59342	0.34496	0.75414
0.45034	9.54084	1.00164	6.43359	0.40081	3.49777	0.39501	0.63456
0.50039	9.48356	1.10174	6.4492	0.45086	3.37533	0.44506	0.55937
0.55044	9.37991	1.20184	6.41018	0.50091	3.25843	0.49511	0.50765
0.60049	9.28047	1.30193	6.40296	0.55096	3.17895	0.54515	0.45006
0.65054	9.14861	1.40203	6.40282	0.60101	3.11288	0.5952	0.41944
0.70058	9.0076	1.50213	6.3979	0.65106	2.99922	0.64525	0.39193
0.75063	8.8532	1.60223	6.39516	0.70111	2.88786	0.6953	0.3679
0.80068	8.68369	1.70232	6.37912	0.75115	2.80053	0.74535	0.32939
0.85073	8.49441	1.80242	6.36033	0.8012	2.59677	0.7954	0.30536
0.90078	8.34293	1.90252	6.35398	0.85125	2.5136	0.84545	0.28427
0.95083	8.15234	2.00262	6.30412	0.9013	2.33247	0.8955	0.2641
1.00088	8.00521	2.10271	6.31178	0.95135	2.23082	0.94554	0.24722
1.05093	7.83469	2.20281	6.28014	1.0014	2.05154	0.99559	0.24044
1.10097	7.68189	2.30291	6.28505	1.05145	1.97438	1.04564	0.22632
1.15102	7.54277	2.40301	6.25832	1.1015	1.8025	1.09569	0.21329
1.20107	7.43751	2.5031	6.27364	1.15154	1.71101	1.14574	0.20578
1.25112	7.33996	2.6032	6.26699	1.20159	1.63338	1.19579	0.20082
1.30117	7.25346	2.7033	6.24127	1.25164	1.57008	1.24584	0.18799
1.35122	7.18688	2.8034	6.22639	1.30169	1.49661	1.29589	0.17368
1.40127	7.15708	2.90349	6.20702	1.35174	1.43932	1.34593	0.17368
1.45132	7.12044	3.29988	6.16642	1.40179	1.39496	1.39598	0.17056
1.50136	7.10605	3.60017	6.15197	1.45184	1.41391	1.44603	0.15681
1.55141	7.11579	3.90046	6.10978	1.50189	1.35292	1.49608	0.15332
1.60146	7.12466	4.20076	6.0894	1.55193	1.38156	1.54613	0.15039
1.65151	7.17816	4.50105	6.06975	1.60198	1.36493	1.59618	0.14599
1.70156	7.2491	4.80134	6.03681	1.65203	1.43609	1.64623	0.13957
1.75161	7.30478	5.10163	6.01874	1.70208	1.45549	1.69627	0.12985
1.80166	7.39724	5.40192	5.98869	1.75213	1.50863	1.74632	0.12618
1.8517	7.4583	5.70222	5.96485	1.80218	1.59226	1.79637	0.12159
1.90175	7.53026	6.00251	5.95632	1.85223	1.64817	1.84642	0.12123
1.9518	7.62011	6.3028	5.89115	1.90227	1.70177	1.89647	0.11921
2.00185	7.7146	6.60309	5.91774	1.95232	1.7951	1.94652	0.11628
2.0519	7.80227	6.90339	5.89665	2.00237	1.88659	1.99657	0.11151
2.10195	7.88004	7.20368	5.88075	2.05242	1.96883	2.04662	0.10582
2.152	7.96262	7.50397	5.87092	2.10247	2.05339	2.09666	0.09904
2.20205	8.04388	7.80426	5.85199	2.15252	2.13286	2.14671	0.09959
2.25209	8.108	8.10456	5.83133	2.20257	2.21234	2.19676	0.1016
2.30214	8.16702	8.40485	5.8163	2.25262	2.28349	2.24681	0.09922
2.35219	8.2147	8.70514	5.80388	2.30266	2.36713	2.29686	0.09647
2.40224	8.23767	9.00543	5.7942	2.35271	2.41795	2.34691	0.0961
2.45229	8.27867	9.30572	5.78711	2.40276	2.4794	2.39696	0.09427
2.50234	8.2996	9.60602	5.77469	2.45281	2.52053	2.44701	0.09097
2.55239	8.2823	9.90631	5.77165	2.50286	2.56673	2.49705	0.08711
2.79996	8.17371	10.2066	5.75822	2.55291	2.61617	2.74396	0.08051
3.00016	7.95302	10.5069	5.74796	2.60296	2.63512	2.94416	0.07483
3.20035	7.70602	10.8072	5.78928	2.65301	2.66423	3.14435	0.07116
3.40055	7.4897	11.1075	5.75157	2.70305	2.66746	3.34455	0.06951
3.60074	7.38358	11.4078	5.7364	2.94996	2.63281	3.54474	0.06786
3.80094	7.42981	11.7081	5.72281	3.15016	2.51221	3.74494	0.06511
4.00113	7.55091	12.0084	5.71328	3.35035	2.35003	3.94513	0.06547
4.20133	7.75981	12.3087	5.70504	3.55055	2.18369	4.14533	0.05997
4.40152	7.96364	12.6089	5.69146	3.75074	2.06124	4.34552	0.05961
4.60172	8.15146	12.9092	5.68857	3.95094	2.0118	4.54572	0.05832
4.80191	8.2384	13.2095	5.68481	4.15113	2.03722	4.74591	0.06933
5.0021	8.22706	13.5098	5.6747	4.35133	2.10884	4.9461	0.11683
5.2023	8.16527	13.8101	5.6653	4.55152	2.18877	5.1463	0.09849
5.40249	8.02353	14.1104	5.65996	4.75172	2.35788	5.34649	0.08675
5.60269	7.8469	14.4107	5.6575	4.95191	2.48402	5.54669	0.07923
5.80288	7.70283	14.711	5.64724	5.1521	2.57274	5.74688	0.07189
6.00308	7.66009	15.0113	5.64536	5.3523	2.62264	5.94708	0.07354
6.20327	7.61357	15.3116	5.64016	5.55249	2.61894	6.14727	0.07153
6.40347	7.61575	15.6119	5.63279	5.75269	2.56766	6.34747	0.06456
6.60366	7.70443	15.9122	5.63351	5.95288	2.49049	6.54766	0.06511
6.80386	7.81084	16.2125	5.62658	6.15308	2.30983	6.74786	0.06547
7.00405	7.92526	16.5127	5.61733	6.35327	2.29551	6.94805	0.06107
7.20425	7.97512	16.813	5.61531	6.55347	2.21141	7.14825	0.05924
7.40444	8.00638	17.1133	5.6104	6.75366	2.14904	7.34844	0.0552
7.60464	7.99925	17.4136	5.60621	6.95386	2.12778	7.54864	0.05154
7.80483	7.9443	17.7139	5.6023	7.15405	2.10791	7.74883	0.05245
8.00503	7.8847	18.0142	5.60057	7.35425	2.15504	7.94903	0.05227
8.20522	7.80285	18.3145	5.59609	7.55444	2.2091	8.14922	0.0541
8.40542	7.76403	18.6148	5.59306	7.75464	2.36019	8.34942	0.05319
8.60561	7.74237	18.9151	5.58988	7.95483	2.37221	8.54961	0.053
8.80581	7.76708	19.2154	5.58684	8.15503	2.41379	8.74981	0.05025
9.006	7.8498	19.5157	5.5854	8.35522	2.47432	8.95	0.04805
9.2062	7.94415	19.816	5.58626	8.55542	2.48772	9.1502	0.0497
9.40639	7.92438			8.75561	2.4868	9.35039	0.0486
9.60659	7.88164			8.95581	2.47201	9.55059	0.04255
9.80678	8.01176			9.156	2.69565	9.75078	0.06327
10.007	7.94357			9.3562	2.43828
10.2072	7.89269			9.55639	2.31214
10.4074	7.84893			9.75659	2.22065
10.6076	7.88964			9.95678	2.25253
10.8078	7.99009			10.157	2.24052
11.0079	7.88993			10.3572	2.23821
11.2081	7.88397			10.5574	2.2664
11.4083	7.85998			10.7576	2.22112
11.6085	7.85882			10.9578	2.31722
11.8087	7.8703			11.1579	2.34633
12.0089	7.87975			11.3582	2.36805
12.2091	7.88978			11.5583	2.37914
12.4093	7.87088			11.7585	2.38653
12.6095	7.87394			11.9587	2.38653
12.8097	7.85882			12.1589	2.38561
13.0099	7.85228			12.3591	2.38284
13.2101	7.84065			12.5593	2.35742
13.4103	7.82495			12.7595	2.33617
13.6105	7.83701			12.9597	2.33986
13.8107	7.84094			13.1599	2.32231
14.0109	7.84835			13.3601	2.31399
14.2111	7.86071			13.5603	2.2992
14.4113	7.87307			13.7605	2.30428
14.6115	7.86507			13.9607	2.2992
14.8117	7.87525			14.1609	2.3163
15.0119	7.86594			14.3611	2.31861
15.212	7.87219			14.5613	2.33986
15.4122	7.8469			14.7615	2.34864
15.6124	7.85053			14.9617	2.35973
15.8126	7.86216			15.1618	2.37128
16.0128	7.86245			15.362	2.38884
16.213	7.86492			15.5622	2.37637
16.4132	7.85649			15.7624	2.37036
16.6134	7.87074			15.9626	2.3625
16.8136	7.84588			16.1628	2.35603
17.0138	7.87292			16.363	2.35188
17.214	7.87263			16.5632	2.35095
17.4142	7.86812			16.7634	2.33293
17.6144	7.85969			16.9636	2.32046
17.8146	7.8847			17.1638	2.32508
18.0148	7.86085			17.364	2.32693
18.215	7.86943			17.5642	2.3029
18.4152	7.85707			17.7644	2.22065
18.6153	7.85998			17.9646	2.3334
18.8156	7.87248			18.1648	2.32924
19.0157	7.86856			18.365	2.3565
19.2159	7.8751			18.5652	2.36713
19.4161	7.87103			18.7654	2.36389
19.6163	7.86769			18.9656	2.37729
19.8165	7.85736			19.1657	2.37359
				19.3659	2.37544
				19.5661	2.36066
				19.7663	2.38515
				19.9665	2.34264

## Sheet: fig2c
TRFE inplane series
time (ps)	0T_plus (a.u.)	1T_plus (a.u.)	2T_plus (a.u.)	3T_plus (a.u.)	4T_plus (a.u.)	5T_plus (a.u.)	6T_plus (a.u.)	7T_plus (a.u.)	8T_plus (a.u.)	(a.u.)
-1.99995	-8.82155e-06	-1.45436e-05	-6.19891e-06	-5.96049e-06	-1.57357e-05	-7.09298e-06	-9.41759e-06	-1.20402e-05	-1.16826e-05	-9.23878e-06
-1.79975	-9.05996e-06	-1.45436e-05	-5.96049e-06	-3.57629e-06	-1.28151e-05	-8.2255e-06	-1.03117e-05	-1.34707e-05	-1.19806e-05	-1.16826e-05
-1.59956	-8.82155e-06	-1.16826e-05	-7.1526e-07	-8.34471e-06	-6.0797e-06	-9.4772e-06	-1.47224e-05	-9.71562e-06	-8.2851e-06	-7.80827e-06
-1.39936	-4.52998e-06	-1.33515e-05	-7.62945e-06	-5.24524e-06	-1.4782e-05	-5.78168e-06	-9.95403e-06	-1.30535e-05	-1.01328e-05	-1.06097e-05
-1.19917	-6.19891e-06	-1.33515e-05	-3.57629e-06	-1.04905e-05	-1.31727e-05	-6.31812e-06	-8.52352e-06	-1.35899e-05	-1.28747e-05	-9.71562e-06
-0.99897	-8.34471e-06	-1.12057e-05	-5.48366e-06	-8.34471e-06	-1.33515e-05	-9.41759e-06	-1.00136e-05	-1.42456e-05	-9.77522e-06	-1.03713e-05
-0.79878	-1.31131e-05	-1.07289e-05	-8.34471e-06	-7.62945e-06	-1.72855e-05	-7.2718e-06	-1.2517e-05	-1.36495e-05	-1.02521e-05	-1.00732e-05
-0.59858	-2.86104e-06	-1.50204e-05	-1.90736e-06	-9.5368e-06	-1.40071e-05	-6.73535e-06	-1.29343e-05	-1.15038e-05	-9.65601e-06	-9.41759e-06
-0.39839	-2.3842e-06	-7.15259e-06	-9.77522e-06	-6.67575e-06	-1.37687e-05	-2.62262e-06	-1.46628e-05	-8.34471e-06	-8.88115e-06	-5.18563e-06
-0.15015	-0.00103	0.000316145	-0.000245811	0.00052977	-0.000523213	-0.000210286	9.54871e-05	0.000340046	4.71475e-05	-8.9169e-05
-0.1001	-0.00176	-0.00034857	-0.000310184	0.000221253	-0.000743333	-3.20079e-05	9.66196e-05	-0.000282945	-0.000322284	-0.000383021
-0.05005	-0.000883821	0.000199319	0.000168801	0.000274898	3.77896e-05	-0.000946347	0.000557903	0.000362756	-0.000478985	-0.000113309
0	-0.000262739	0.000461103	0.000807527	0.000803951	0.000276329	-0.00024283	0.000874106	0.000707392	0.000436725	0.000355007
0.05005	9.25069e-05	0.00068498	0.000908855	0.000890259	0.000691835	5.29292e-05	0.000757102	0.000541631	0.000523869	0.00060821
0.1001	0.000389101	0.000680212	0.000915054	0.000803474	0.000563685	0.00032747	0.000785593	0.000615243	0.000555221	0.000620846
0.15015	0.000478746	0.000730757	0.000931028	0.00083423	0.000629488	0.000303986	0.000780169	0.000638191	0.000534657	0.000629548
0.20019	0.000582937	0.000761513	0.000958208	0.000861887	0.000687424	0.000370564	0.000788871	0.000664894	0.000593308	0.000621621
0.25024	0.000594381	0.00079656	0.000977762	0.000867609	0.000711922	0.000381233	0.000797693	0.000669304	0.000589613	0.000630144
0.30029	0.000638489	0.000835422	0.00101	0.000893597	0.000744287	0.000404062	0.000787441	0.000673596	0.00059152	0.00061423
0.35034	0.000670437	0.000845913	0.00103	0.00090671	0.000741486	0.000420572	0.000789646	0.000666622	0.000586454	0.000590745
0.40039	0.000712637	0.000873569	0.00105	0.000921015	0.000740711	0.000417473	0.000777546	0.00063986	0.000550691	0.000567261
0.45044	0.000716452	0.000892166	0.00108	0.000940565	0.000762347	0.00041783	0.000767831	0.000616495	0.000522498	0.000524763
0.50049	0.000744585	0.000889067	0.00107	0.000920538	0.000760082	0.000421764	0.000737313	0.000600521	0.000505213	0.000483992
0.55054	0.000759128	0.000896219	0.00108	0.000914101	0.000751618	0.000409545	0.000730041	0.000570957	0.000468196	0.00042993
0.60058	0.000792746	0.000891928	0.00109	0.000905041	0.000743214	0.000389339	0.00068808	0.000516955	0.000420751	0.000372114
0.65063	0.000803474	0.000889067	0.00108	0.000893597	0.000740174	0.000385346	0.00065184	0.000475289	0.000372412	0.000308814
0.70068	0.000790123	0.00088859	0.00107	0.000881437	0.0007062	0.000362279	0.000613157	0.000425221	0.000318469	0.000239314
0.75073	0.000802759	0.000869755	0.00105	0.000859741	0.000668708	0.000340702	0.000582341	0.0003742	0.000252308	0.000161708
0.80078	0.000827555	0.000863794	0.00103	0.000808004	0.00064588	0.000314118	0.000530247	0.000308456	0.000192882	9.95998e-05
0.85083	0.0007906	0.00084639	0.00102	0.000803236	0.00062925	0.00030339	0.000474455	0.000252606	0.000125946	2.14578e-05
0.90088	0.000795368	0.000849966	0.000994928	0.000763897	0.000586096	0.000259222	0.000427427	0.000196815	6.65192e-05	-3.88625e-05
0.95093	0.000789408	0.000824217	0.000959162	0.000737432	0.000551526	0.000237823	0.00037259	0.000133933	1.04309e-05	-0.000108779
1.00097	0.000785593	0.000800852	0.000935797	0.000688795	0.00050861	0.000198186	0.000319125	7.33738e-05	-3.92797e-05	-0.000171424
1.05102	0.000785116	0.000793938	0.000906233	0.000660423	0.000475289	0.000169219	0.000268044	8.94075e-06	-0.000104368	-0.000228466
1.10107	0.000766996	0.000758413	0.000874761	0.000630621	0.000429632	0.00013578	0.000211299	-4.22003e-05	-0.000163675	-0.00027162
1.15112	0.000753883	0.000741724	0.000837807	0.00059009	0.000376465	0.000105083	0.000160993	-9.53083e-05	-0.000203074	-0.000311615
1.20117	0.000738148	0.000727896	0.000813249	0.000556473	0.000337066	6.90822e-05	0.000116826	-0.000147105	-0.000253441	-0.00034708
1.25122	0.000738148	0.000697616	0.000781778	0.000515465	0.000301244	3.90413e-05	6.0797e-05	-0.000187875	-0.000283839	-0.000374379
1.30127	0.000721935	0.000669006	0.000748161	0.000480415	0.000257434	6.37773e-06	1.36495e-05	-0.000238896	-0.000323655	-0.000386598
1.35132	0.00069261	0.000652079	0.000716213	0.000419142	0.000205816	-2.89084e-05	-3.04581e-05	-0.000264646	-0.000340464	-0.000401618
1.40136	0.000688795	0.000628475	0.000681404	0.000379803	0.000166715	-5.49557e-05	-6.45523e-05	-0.000315549	-0.00035614	-0.000407519
1.45141	0.000681881	0.000617746	0.000667576	0.000365974	0.000126005	-8.63676e-05	-9.70368e-05	-0.000342431	-0.00036818	-0.000403525
1.50146	0.00066996	0.000590805	0.000640158	0.000326635	8.76789e-05	-0.000100017	-0.000125111	-0.000353934	-0.000360848	-0.000399889
1.55151	0.000647549	0.000575785	0.000602011	0.000290873	5.50749e-05	-0.0001359	-0.000160576	-0.000367882	-0.000385763	-0.000377955
1.60156	0.000617269	0.000549797	0.00056887	0.000260117	9.05996e-06	-0.000150562	-0.000183226	-0.000376167	-0.00036967	-0.000348868
1.65161	0.000606302	0.000532392	0.000530962	0.000227214	-2.26499e-05	-0.000171782	-0.000204802	-0.000382366	-0.000363054	-0.000326039
1.70166	0.000596527	0.000523571	0.000507358	0.00019455	-5.43597e-05	-0.000195862	-0.000221432	-0.000390233	-0.000344159	-0.000288131
1.7517	0.000598434	0.000495438	0.000489	0.000166417	-8.33278e-05	-0.000206829	-0.000236989	-0.000384154	-0.00031996	-0.000263097
1.80175	0.0005765	0.000480654	0.000466587	0.000138284	-0.000116826	-0.000226439	-0.000244142	-0.000376167	-0.00030935	-0.000233592
1.8518	0.000586752	0.000467064	0.000428678	0.000110865	-0.0001449	-0.000235797	-0.000254096	-0.000364901	-0.000291528	-0.000196756
1.90185	0.000567917	0.000447752	0.000413181	7.98707e-05	-0.000171066	-0.000252904	-0.000257375	-0.000358464	-0.000260117	-0.000158013
1.9519	0.00055242	0.000436308	0.000385763	5.00681e-05	-0.000191809	-0.000261726	-0.000257971	-0.00034404	-0.000217975	-0.000122071
2.00195	0.000543598	0.000421764	0.000370027	2.52725e-05	-0.000218333	-0.000266435	-0.000259461	-0.000334146	-0.000198127	-9.01823e-05
2.052	0.000519518	0.000410082	0.000347855	7.86787e-06	-0.000233592	-0.000276567	-0.000255944	-0.000298025	-0.000171603	-5.63266e-05
2.10205	0.000522379	0.000387909	0.000333788	-2.00273e-05	-0.000252189	-0.000285568	-0.000242592	-0.000273766	-0.000133635	-2.30075e-05
2.15209	0.000515465	0.000380279	0.000307085	-3.93393e-05	-0.000270547	-0.000282886	-0.000232221	-0.000255944	-9.90634e-05	3.27827e-06
2.20214	0.000499252	0.000370504	0.000295402	-6.38966e-05	-0.000284554	-0.000292124	-0.000222088	-0.000226558	-8.01687e-05	2.74779e-05
2.25219	0.000485422	0.000349762	0.000271084	-8.03475e-05	-0.000299336	-0.00028217	-0.000208021	-0.000202895	-4.76839e-05	4.70283e-05
2.30224	0.000491623	0.000347855	0.00025511	-9.82289e-05	-0.000306966	-0.000287535	-0.000184	-0.000173331	-1.54377e-05	5.64458e-05
2.35229	0.000487806	0.000334265	0.000232459	-0.000117064	-0.000320436	-0.000277938	-0.000165821	-0.000143231	7.80827e-06	7.32546e-05
2.40234	0.000470879	0.00032449	0.000224591	-0.000128985	-0.000321748	-0.000279428	-0.000150264	-0.000114143	2.92064e-05	8.18376e-05
2.45239	0.000467779	0.000310661	0.000205518	-0.000147105	-0.000330212	-0.000268938	-0.000125826	-9.23877e-05	4.64323e-05	7.47447e-05
2.69996	0.000446798	0.000261785	0.000129939	-0.000208617	-0.000344815	-0.000218273	-1.74047e-05	7.51021e-06	9.18512e-05	3.02197e-05
2.90016	0.000416281	0.000223876	7.6056e-05	-0.000247719	-0.000330688	-0.000177802	7.83806e-05	6.41351e-05	6.34794e-05	-6.02605e-05
3.10035	0.000381948	0.000201226	4.33924e-05	-0.000271084	-0.000298502	-0.000127078	0.000138641	7.39698e-05	8.94075e-06	-0.00016153
3.30055	0.000381233	0.000173331	4.7684e-06	-0.000282528	-0.000245752	-7.93342e-05	0.000180305	5.46577e-05	-6.89034e-05	-0.000250222
3.50074	0.000358107	0.000143052	-2.71798e-05	-0.000267508	-0.000200332	-3.76704e-05	0.000190378	-3.21867e-06	-0.000151635	-0.000293734
3.70094	0.000333549	0.000124932	-5.07834e-05	-0.000255825	-0.000141264	-6.13931e-06	0.000172974	-7.67116e-05	-0.000217439	-0.000274779
3.90113	0.000326635	0.000100136	-7.36718e-05	-0.000229598	-9.78713e-05	1.18018e-05	0.000141324	-0.000152172	-0.00025654	-0.000225128
4.10133	0.000311138	7.84402e-05	-8.53543e-05	-0.000212909	-5.00085e-05	2.1279e-05	9.54871e-05	-0.000209452	-0.000242711	-0.000139476
4.30152	0.000297787	6.19893e-05	-9.48911e-05	-0.000184537	-1.14442e-05	1.75835e-05	3.17695e-05	-0.000255706	-0.000225366	-5.59094e-05
4.50172	0.000284435	3.5763e-05	-9.58447e-05	-0.000142337	2.16962e-05	6.0201e-06	-2.57493e-05	-0.000272097	-0.000159682	2.11002e-05
4.70191	0.000286343	3.02793e-05	-0.000104189	-0.000110865	3.76108e-05	-2.07425e-05	-7.76653e-05	-0.000257554	-8.83345e-05	5.67439e-05
4.9021	0.0002656	1.69278e-05	-9.60832e-05	-7.67712e-05	4.71475e-05	-4.98297e-05	-0.0001176	-0.000232936	-2.28883e-05	5.20947e-05
5.1023	0.000265123	-2.14578e-06	-0.000100852	-4.64919e-05	4.86376e-05	-7.98707e-05	-0.000134767	-0.000181735	3.08754e-05	2.67626e-05
5.30249	0.00024605	-8.82155e-06	-8.70232e-05	-2.02657e-05	4.09486e-05	-0.00011158	-0.000140608	-0.000121773	5.28696e-05	-3.13523e-05
5.50269	0.000245573	-1.85968e-05	-7.86786e-05	-1.66894e-06	2.75971e-05	-0.000133158	-0.000127674	-7.23009e-05	5.29888e-05	-0.000103772
5.70288	0.000237466	-2.55109e-05	-7.12876e-05	2.02657e-05	1.25766e-05	-0.000156523	-0.000108064	-2.68818e-05	3.01601e-05	-0.000162841
5.90308	0.000232221	-2.50341e-05	-6.91419e-05	2.59877e-05	-3.34384e-05	-0.000150383	-9.04803e-05	7.68906e-06	-2.17558e-05	-0.000180365
6.10327	0.000183106	-4.05314e-06	-5.19755e-05	5.69823e-05	-0.000125469	-0.000250461	-3.98161e-05	8.15396e-05	-5.36444e-05	-0.000199438
6.30347	0.000217677	-5.81744e-05	-2.78951e-05	5.67439e-05	-6.91419e-05	-0.000181259	3.27827e-06	1.92524e-05	-0.000106097	-0.000198544
6.50366	0.000216485	-6.72345e-05	-1.78815e-05	5.69823e-05	-9.23281e-05	-0.000183226	4.83396e-05	-4.88761e-06	-0.000132979	-0.000162185
6.70386	0.000208617	-6.22277e-05	-1.66894e-06	5.9128e-05	-0.000117541	-0.000166894	7.22413e-05	-2.37824e-05	-0.000162066	-0.000118554
6.90405	0.000204802	-7.48639e-05	8.10629e-06	5.26907e-05	-0.000138701	-0.000160635	9.67388e-05	-6.22873e-05	-0.000160039	-7.16452e-05
7.10425	0.000202418	-6.8665e-05	1.59742e-05	4.3154e-05	-0.000160159	-0.000141145	0.000112474	-9.88846e-05	-0.000159682	-5.12006e-05
7.30444	0.000191451	-7.43871e-05	3.14715e-05	3.81472e-05	-0.000168563	-0.000121236	0.000110031	-0.000128568	-0.000133515	-3.83856e-05
7.50464	0.000189782	-7.48639e-05	3.83856e-05	2.43188e-05	-0.000190855	-0.000108481	0.000100732	-0.000152291	-9.6262e-05	-4.13063e-05
7.70483	0.000189544	-7.22413e-05	5.12602e-05	9.29838e-06	-0.000199676	-8.65464e-05	7.99303e-05	-0.000161112	-6.84862e-05	-6.3837e-05
7.90503	0.000185967	-7.10492e-05	5.69823e-05	-1.66894e-06	-0.000200809	-7.19433e-05	6.75325e-05	-0.000166775	-5.03066e-05	-8.82749e-05
8.10522	0.000185967	-6.96187e-05	5.93665e-05	-1.6451e-05	-0.000190795	-5.89492e-05	3.89221e-05	-0.000155211	-3.00409e-05	-0.000121832
8.30542	0.000178815	-6.81882e-05	7.24797e-05	-3.55246e-05	-0.000191391	-5.27503e-05	1.6153e-05	-0.000135005	-3.05178e-05	-0.000137747
8.50561	0.000172854	-7.1526e-05	7.58176e-05	-4.05314e-05	-0.000180305	-4.61342e-05	-4.52998e-06	-0.000114501	-4.08294e-05	-0.000146628
8.70581	0.000172616	-7.6056e-05	7.62944e-05	-5.22139e-05	-0.000166954	-4.48229e-05	-2.39016e-05	-8.90498e-05	-5.1141e-05	-0.000136496
8.906	0.000174762	-6.67577e-05	6.48503e-05	-8.29701e-05	-0.000153304	-4.43461e-05	-3.08158e-05	-6.04989e-05	-7.51023e-05	-0.00010258
9.1062	0.0001781	-5.10218e-05	6.72345e-05	-6.22277e-05	-0.000149489	-2.59877e-05	-2.72394e-05	-3.84452e-05	-9.78117e-05	-6.38966e-05
9.30639	0.000173093	-4.98297e-05	9.34605e-05	-7.82018e-05	-0.000107408	-5.3406e-05	-2.37228e-05	-3.93989e-05	-7.6056e-05	-7.20029e-05
9.50659	0.000153781	-9.72752e-05	7.17645e-05	-6.65192e-05	-8.46987e-05	-6.63404e-05	-2.75971e-05	-4.69091e-05	-9.73349e-05	-8.95266e-05
9.70678	0.000183583	-1.23978e-05	0.000110627	-6.46119e-05	-6.19893e-05	-8.18972e-05	8.88115e-06	-3.20675e-05	-9.63812e-05	-3.61803e-05
9.90698	0.000184298	-4.55382e-05	0.000108958	-9.17916e-05	-6.96783e-05	-7.75461e-05	1.91928e-05	-5.1439e-05	-8.17184e-05	-6.41351e-05
10.1072	0.000181199	-4.95913e-05	9.79905e-05	-0.000101328	-6.77113e-05	-8.9467e-05	2.28883e-05	-7.11684e-05	-7.30758e-05	-8.49967e-05
10.3074	0.000174762	-5.60286e-05	9.70368e-05	-0.000108004	-5.68035e-05	-9.75733e-05	3.27232e-05	-8.76193e-05	-6.80094e-05	-0.000102938
10.5076	0.000188113	-4.91145e-05	8.08244e-05	-3.17099e-05	-6.00221e-05	-4.13659e-05	5.92472e-05	-3.30212e-05	-3.47497e-05	-8.62484e-05
10.7078	0.000213862	2.36036e-05	0.000163556	-2.26499e-05	2.82527e-05	-6.16317e-05	0.000135423	-4.75051e-05	3.52266e-05	-4.50613e-05
10.9079	0.000200749	-3.33787e-06	0.000144483	-5.93665e-05	2.62262e-06	-8.18376e-05	9.92422e-05	-6.43139e-05	-1.60338e-05	-8.61292e-05
11.1082	0.000186444	-1.4782e-05	0.000123979	-8.20165e-05	-2.65838e-05	-9.55467e-05	7.45063e-05	-8.15992e-05	-2.78951e-05	-8.8573e-05
11.3083	0.000179769	-2.83719e-05	9.96594e-05	-8.70232e-05	-3.23656e-05	-9.90038e-05	5.87108e-05	-9.32817e-05	-5.09026e-05	-9.84077e-05
11.5085	0.000176908	-2.88488e-05	9.46526e-05	-9.82289e-05	-5.41809e-05	-0.000101269	4.91741e-05	-9.72156e-05	-6.37178e-05	-9.88846e-05
11.7087	0.000170709	-3.71935e-05	7.91554e-05	-9.25069e-05	-5.40616e-05	-0.000104309	3.22463e-05	-9.1434e-05	-8.24337e-05	-9.41758e-05
11.9089	0.000173093	-3.33788e-05	6.96187e-05	-9.10764e-05	-7.52215e-05	-0.000104547	2.55705e-05	-8.99439e-05	-8.66656e-05	-9.03015e-05
12.1091	0.000162126	-4.45845e-05	6.72345e-05	-9.656e-05	-7.52215e-05	-0.000104905	4.47038e-06	-8.51159e-05	-9.70964e-05	-8.61888e-05
12.3093	0.000167132	-2.78951e-05	5.6267e-05	-8.75001e-05	-8.81557e-05	-9.39374e-05	7.39101e-06	-8.06456e-05	-9.56063e-05	-9.39374e-05
12.5095	0.000162602	-3.62399e-05	4.81608e-05	-8.65464e-05	-0.00010252	-9.53679e-05	-1.1325e-06	-8.15396e-05	-8.21357e-05	-9.26857e-05
12.7097	0.000165463	-3.07562e-05	4.24387e-05	-7.62944e-05	-0.000106812	-9.01823e-05	-7.45061e-06	-8.13608e-05	-7.67116e-05	-9.88846e-05
12.9099	0.000160695	-3.45709e-05	3.74319e-05	-7.55792e-05	-0.000105858	-8.53543e-05	-3.6359e-06	-8.27913e-05	-7.28969e-05	-0.000101567
13.1101	0.000159503	-3.12331e-05	3.02793e-05	-7.10492e-05	-0.000124336	-8.23741e-05	-2.3842e-06	-8.84538e-05	-6.33006e-05	-0.000106335
13.3103	0.000154735	-3.14715e-05	2.36036e-05	-6.65192e-05	-0.000116706	-8.0884e-05	2.86104e-06	-9.08975e-05	-5.89492e-05	-0.000112772
13.5105	0.000153304	-2.9564e-05	1.81199e-05	-6.15125e-05	-0.000120283	-8.10032e-05	7.03338e-06	-9.35798e-05	-5.45385e-05	-0.000107825
13.7107	0.000152112	-3.02793e-05	1.4782e-05	-5.72207e-05	-0.000121296	-7.80229e-05	1.38283e-05	-9.59043e-05	-5.60882e-05	-0.000106216
13.9109	0.000153066	-3.05178e-05	9.77522e-06	-5.29292e-05	-0.000123144	-7.64732e-05	2.07425e-05	-9.9123e-05	-6.3539e-05	-0.000103176
14.1111	0.000149966	-2.86103e-05	1.00136e-05	-4.43461e-05	-0.000124992	-8.1182e-05	2.27095e-05	-9.6262e-05	-6.92015e-05	-9.81097e-05
14.3113	0.00014639	-3.2902e-05	9.5368e-07	-4.74455e-05	-0.000120521	-7.98707e-05	2.76567e-05	-9.7156e-05	-7.05724e-05	-9.30433e-05
14.5115	0.00015092	-2.55109e-05	-2.14578e-06	-3.8624e-05	-0.000116468	-7.92746e-05	2.87296e-05	-9.13744e-05	-7.0632e-05	-9.63216e-05
14.7117	0.000148774	-3.21867e-05	9.5368e-07	-3.83856e-05	-0.000100613	-7.98111e-05	2.31267e-05	-8.80365e-05	-8.01091e-05	-9.21492e-05
14.9118	0.000149013	-2.3842e-05	-9.05996e-06	-3.88625e-05	-0.000108004	-8.26721e-05	2.21134e-05	-8.46987e-05	-8.0884e-05	-9.59639e-05
15.112	0.000146152	-2.9564e-05	-2.86104e-06	-3.69551e-05	-0.000105024	-8.54139e-05	2.45572e-05	-8.12416e-05	-7.34334e-05	-9.34009e-05
15.3122	0.000136853	-2.19346e-05	-8.34471e-06	-3.74319e-05	-0.000104011	-8.3745e-05	1.47224e-05	-7.6354e-05	-7.18241e-05	-0.000103772
15.5124	0.000142575	-2.07425e-05	-8.34471e-06	-4.0293e-05	-8.74405e-05	-9.07783e-05	1.31727e-05	-7.49831e-05	-6.71749e-05	-0.000102282
15.7126	0.000120879	-3.09946e-05	-1.40668e-05	-4.22003e-05	-9.60235e-05	-8.72021e-05	1.26362e-05	-8.21953e-05	-7.02743e-05	-9.75137e-05
15.9128	0.000142337	-2.43188e-05	-1.57357e-05	-4.10082e-05	-7.74865e-05	-8.64868e-05	8.76194e-06	-7.67712e-05	-7.13472e-05	-9.73945e-05
16.113	0.000144244	-2.45572e-05	-1.40668e-05	-4.69687e-05	-7.99303e-05	-8.67848e-05	1.04905e-05	-7.62348e-05	-6.27642e-05	-9.63812e-05
16.3132	0.000137807	-2.19346e-05	-1.00136e-05	-4.83992e-05	-8.17184e-05	-8.61292e-05	1.30535e-05	-7.64732e-05	-6.46715e-05	-9.98382e-05
16.5134	0.000137568	-2.26499e-05	-1.97889e-05	-5.12602e-05	-8.36854e-05	-8.35662e-05	1.10865e-05	-7.72481e-05	-6.85458e-05	-9.3997e-05
16.7136	0.000131131	-1.40668e-05	-2.24115e-05	-4.81608e-05	-7.3493e-05	-8.25529e-05	1.48416e-05	-6.81882e-05	-5.88896e-05	-0.000104189
16.9138	0.000133754	-1.81199e-05	-1.40668e-05	-5.50749e-05	-7.34334e-05	-8.63676e-05	1.45436e-05	-8.04071e-05	-6.97975e-05	-9.31029e-05
17.114	0.000138045	-1.85968e-05	-1.16826e-05	-5.65054e-05	-7.72481e-05	-8.38642e-05	1.8418e-05	-8.35662e-05	-7.18837e-05	-9.32221e-05
17.3142	0.000130654	-1.71663e-05	-1.16826e-05	-6.53272e-05	-8.42814e-05	-8.30297e-05	2.14578e-05	-8.26125e-05	-7.25989e-05	-9.50699e-05
17.5144	0.000134469	-1.59742e-05	-1.21594e-05	-5.81744e-05	-7.65328e-05	-7.53407e-05	2.12194e-05	-7.33142e-05	-7.84998e-05	-9.85269e-05
17.7146	0.000133992	-1.81199e-05	-7.39101e-06	-6.43735e-05	-7.58176e-05	-7.79037e-05	2.15174e-05	-7.8321e-05	-7.03339e-05	-8.82749e-05
17.9148	0.000131131	-1.78815e-05	-7.86787e-06	-6.65192e-05	-7.95131e-05	-7.76057e-05	1.71066e-05	-7.98707e-05	-6.81286e-05	-9.80501e-05
18.115	0.000125648	-1.95504e-05	-3.33787e-06	-6.93803e-05	-7.80826e-05	-7.9215e-05	2.01465e-05	-7.52215e-05	-6.49099e-05	-9.45334e-05
18.3152	0.000133754	-1.71663e-05	-4.29156e-06	-7.22413e-05	-8.3745e-05	-7.49235e-05	1.77027e-05	-7.58176e-05	-5.97837e-05	-9.95998e-05
18.5154	0.000133277	-1.40668e-05	-1.90736e-06	-7.27181e-05	-8.91094e-05	-7.62348e-05	1.23978e-05	-8.01091e-05	-6.14529e-05	-9.84077e-05
18.7156	0.00012684	-1.33515e-05	-5.72208e-06	-7.84402e-05	-8.51159e-05	-7.83806e-05	1.46032e-05	-7.48043e-05	-5.72803e-05	-9.32817e-05
18.9157	0.000124455	-1.50204e-05	2.14578e-06	-8.08244e-05	-9.27453e-05	-7.6354e-05	1.97889e-05	-7.67712e-05	-6.35986e-05	-9.48911e-05
19.1159	0.000130177	-9.77522e-06	-7.1526e-07	-7.65328e-05	-8.8871e-05	-7.52811e-05	1.33515e-05	-7.71289e-05	-5.74591e-05	-9.22089e-05
19.3161	0.000136138	-9.5368e-06	-3.09946e-06	-7.29566e-05	-8.79769e-05	-7.61156e-05	1.86564e-05	-7.68905e-05	-5.81744e-05	-9.38778e-05
19.5163	0.000127793	-8.34471e-06	-1.1921e-06	-8.03475e-05	-8.24337e-05	-7.62348e-05	1.06693e-05	-7.90362e-05	-5.61478e-05	-9.52487e-05
19.7165	0.000132085	-1.90736e-06	1.40668e-05	-6.5804e-05	-7.64136e-05	-7.97515e-05	7.03338e-06	-8.63676e-05	-6.53868e-05	-9.94806e-05

## Sheet: fig2d
TRFE Energy Series
time (ps)	TRFE @ 710nm (a.u.)	TRFE @ 720nm (a.u.)	TRFE@725nm (a.u.)	TRFE@729nm (a.u.)	TRFE@736nm (a.u.)	TRFE@740nm (a.u.)	TRFE@743nm (a.u.)	TRFE@745nm (a.u.)
-1.99995	-8.46392e-06	2.62262e-06	8.34471e-06	1.13249e-05	1.71663e-05	5.24524e-06	1.05501e-05	4.41077e-06
-1.79975	-7.03338e-06	5.24524e-06	8.46392e-06	1.10865e-05	1.84776e-05	4.7684e-07	-1.66894e-06	1.7882e-07
-1.59956	-6.97377e-06	3.93394e-06	4.05314e-06	1.51992e-05	1.71663e-05	9.05996e-06	5.96049e-06	2.26499e-06
-1.39936	-6.19891e-06	2.3842e-07	8.82155e-06	8.88115e-06	3.2902e-05	9.77522e-06	2.4438e-06	2.3842e-06
-1.19917	-1.13249e-05	2.50341e-06	7.51021e-06	8.2851e-06	1.38283e-05	8.82155e-06	3.09946e-06	2.56301e-06
-0.99897	-7.15259e-06	3.45708e-06	9.05996e-06	1.12653e-05	2.76567e-05	8.82155e-06	3.51669e-06	-5.06642e-06
-0.79878	-7.74866e-06	0	8.94075e-06	1.59742e-05	1.62126e-05	8.82155e-06	5.9605e-07	5.12603e-06
-0.59858	-7.03338e-06	1.90736e-06	4.7684e-06	1.54973e-05	2.13386e-05	4.7684e-06	5.00682e-06	2.56301e-06
-0.39839	2.93256e-05	-9.65601e-06	2.98025e-06	2.68222e-06	2.08617e-05	5.72208e-06	6.79496e-06	7.62945e-06
-0.15015	6.73537e-05	-0.00218	-0.00218	-0.00109	-0.000748638	0.000987299	0.00109	0.00109
-0.1001	3.80876e-05	-0.00218	-0.00218	-0.00109	-0.000794653	0.00123	0.00109	0.00109
-0.05005	-0.000158013	-0.00218	-0.00218	-0.00109	-0.000473263	0.000868563	0.00109	0.00109
0	-0.000115335	-0.00218	-0.00218	-0.00109	-0.00065029	3.69551e-05	0.000417294	0.000482919
0.05005	-0.000115216	-0.00122	-0.00145	-0.00109	-0.000646595	-0.00023389	8.02283e-05	0.000177563
0.1001	-0.000208558	-0.000667695	-0.00094879	-0.000855032	-0.000613455	-0.000350239	-9.08379e-05	6.25853e-05
0.15015	-0.000274064	-0.000454905	-0.000722174	-0.000667099	-0.000589374	-0.000419857	-0.00014484	1.57357e-05
0.20019	-0.000366988	-0.000363471	-0.000636581	-0.000594918	-0.000589136	-0.000440838	-0.000178278	-5.42405e-06
0.25024	-0.000397803	-0.000323297	-0.000586037	-0.000553254	-0.000593189	-0.000474216	-0.000202776	-2.75375e-05
0.30029	-0.000417413	-0.00028968	-0.000531677	-0.000527147	-0.00061715	-0.000480177	-0.000208558	-3.89817e-05
0.35034	-0.000395419	-0.000263574	-0.000499371	-0.000486614	-0.000603203	-0.000502352	-0.000218094	-4.91145e-05
0.40039	-0.000398161	-0.000240923	-0.000478031	-0.000459256	-0.000592116	-0.000504497	-0.000233651	-5.43001e-05
0.45044	-0.000398936	-0.000223995	-0.000437619	-0.000431182	-0.000586871	-0.000489954	-0.000225247	-4.828e-05
0.50049	-0.000400783	-0.000201822	-0.000405075	-0.000393452	-0.000574593	-0.000489954	-0.000221492	-6.28238e-05
0.55054	-0.000390472	-0.000189544	-0.000373842	-0.000351371	-0.000531796	-0.000483992	-0.000222565	-6.01413e-05
0.60058	-0.000395181	-0.000168205	-0.000336887	-0.000313761	-0.000491861	-0.000465157	-0.000222982	-6.52079e-05
0.65063	-0.000369491	-0.00015235	-0.000302078	-0.000292005	-0.000458838	-0.000447037	-0.000202955	-6.42543e-05
0.70068	-0.000367107	-0.00013888	-0.000272634	-0.000246407	-0.000432136	-0.000403406	-0.000196756	-5.45981e-05
0.75073	-0.000356736	-0.000118614	-0.000237704	-0.000223936	-0.000379564	-0.000390531	-0.000178338	-5.24523e-05
0.80078	-0.000357272	-0.000112534	-0.000204922	-0.000183106	-0.00032139	-0.000358345	-0.00016594	-5.62074e-05
0.85083	-0.000339808	-9.52487e-05	-0.000175954	-0.000155033	-0.000271918	-0.000328781	-0.000154556	-3.70147e-05
0.90088	-0.000353577	-9.33413e-05	-0.000155331	-0.000121117	-0.000223638	-0.000290157	-0.000135363	-3.68359e-05
0.95093	-0.000345232	-8.10628e-05	-0.000130774	-9.61428e-05	-0.000167371	-0.000250103	-0.000123442	-3.62399e-05
1.00097	-0.000338199	-7.58176e-05	-0.000108839	-6.85458e-05	-0.000112892	-0.000220538	-0.000104309	-3.52862e-05
1.05102	-0.000342252	-6.85458e-05	-8.54735e-05	-3.55246e-05	-6.18701e-05	-0.000185967	-8.75597e-05	-2.24115e-05
1.10107	-0.00033343	-6.34198e-05	-7.00955e-05	-9.41759e-06	8.70234e-06	-0.000138284	-7.29566e-05	-1.90736e-05
1.15112	-0.000318887	-5.86512e-05	-5.87704e-05	7.09298e-06	5.25715e-05	-0.000107527	-5.79359e-05	-1.44244e-05
1.20117	-0.000316503	-5.65054e-05	-4.828e-05	3.05774e-05	9.9421e-05	-6.93803e-05	-4.13063e-05	-5.06642e-06
1.25122	-0.000321271	-5.57902e-05	-3.99353e-05	4.15447e-05	0.000154139	-3.79088e-05	-2.66434e-05	-6.55654e-06
1.30127	-0.000297131	-5.98433e-05	-3.11139e-05	5.84128e-05	0.000189186	-5.48366e-06	-1.05501e-05	-4.88761e-06
1.35132	-0.000312867	-5.37636e-05	-2.80143e-05	7.39698e-05	0.000244142	3.40941e-05	-5.54326e-06	-4.7088e-06
1.40136	-0.000310423	-6.11548e-05	-1.90736e-05	9.33413e-05	0.000297548	5.96049e-05	2.86104e-06	-5.24524e-06
1.45141	-0.000301542	-6.21085e-05	-1.83583e-05	9.35798e-05	0.000325801	8.6308e-05	2.40804e-05	1.4484e-05
1.50146	-0.000288965	-6.40159e-05	-1.53781e-05	9.93018e-05	0.000344755	0.00011158	3.06966e-05	1.07289e-05
1.55151	-0.000288846	-6.85458e-05	-1.82391e-05	0.000125707	0.000389816	0.000124932	3.02197e-05	1.43052e-06
1.60156	-0.000297429	-6.78306e-05	-1.37091e-05	0.00012529	0.000412228	0.000142098	3.82068e-05	8.34471e-06
1.65161	-0.000297369	-7.05724e-05	-1.33515e-05	0.000142158	0.00044048	0.000161172	4.61938e-05	4.58959e-06
1.70166	-0.000291171	-6.96187e-05	-1.14442e-05	0.000145794	0.000440838	0.000163318	4.5419e-05	9.11957e-06
1.7517	-0.00028676	-7.52215e-05	-1.01328e-05	0.000132979	0.000475051	0.000180245	5.79956e-05	2.74183e-06
1.80175	-0.000283184	-7.33142e-05	-7.74866e-06	0.000136019	0.000485184	0.000189305	5.51941e-05	1.06097e-05
1.8518	-0.000284018	-7.11684e-05	-9.41759e-06	0.000147701	0.000503067	0.000190974	4.72667e-05	1.01328e-05
1.90185	-0.000273826	-7.24797e-05	-7.74866e-06	0.000142635	0.000500087	0.000189544	5.22139e-05	3.87433e-06
1.9519	-0.000271322	-7.79633e-05	-1.02521e-05	0.000148893	0.000507358	0.000185252	4.75051e-05	1.43052e-06
2.00195	-0.000274958	-7.12876e-05	-5.60287e-06	0.000153185	0.000465037	0.000185252	4.30944e-05	2.4438e-06
2.052	-0.000271561	-7.24797e-05	-9.5368e-07	0.000147224	0.000478746	0.000179292	3.93989e-05	-2.56301e-06
2.10205	-0.000262441	-7.53407e-05	-4.52998e-06	0.00014329	0.000490073	0.000166417	3.74319e-05	-5.78168e-06
2.15209	-0.000266196	-7.05724e-05	-2.50341e-06	0.000146211	0.000473144	0.000163318	3.2604e-05	-6.13931e-06
2.20214	-0.000261487	-7.41486e-05	-1.66894e-06	0.000144959	0.00045252	0.000145436	2.6107e-05	-1.05501e-05
2.25219	-0.000261487	-6.94995e-05	1.54973e-06	0.000144006	0.000433804	0.000136376	1.85968e-05	-5.00682e-06
2.30224	-0.000253858	-7.16452e-05	3.5763e-07	0.000143171	0.000430347	0.00012231	1.15038e-05	-5.78168e-06
2.35229	-0.00024903	-6.62808e-05	3.21867e-06	0.000152172	0.000413777	0.000109435	7.98708e-06	-1.43052e-05
2.40234	-0.000247361	-6.28238e-05	3.81473e-06	0.000140251	0.000390889	9.48911e-05	9.5368e-07	-1.50204e-05
2.45239	-0.000242473	-5.73399e-05	1.04905e-05	0.000143648	0.000373365	8.44006e-05	-2.3246e-06	-2.1875e-05
2.69996	-0.000235022	-4.51806e-05	2.3842e-05	0.000124813	0.000267627	-7.39101e-06	-4.45249e-05	-2.84911e-05
2.90016	-0.00023526	-2.96832e-05	2.71798e-05	0.000107587	0.000163556	-6.46119e-05	-6.24065e-05	-3.75512e-05
3.10035	-0.000221492	-2.41996e-05	3.50478e-05	9.59639e-05	0.000115872	-0.000110627	-8.32682e-05	-3.86836e-05
3.30055	-0.00022477	-1.33515e-05	4.33924e-05	0.000100196	6.61616e-05	-0.000135661	-9.08975e-05	-4.12466e-05
3.50074	-0.00020963	-1.03713e-05	3.49286e-05	8.42218e-05	5.29292e-05	-0.000143529	-8.99439e-05	-4.04718e-05
3.70094	-0.000208796	-1.34707e-05	3.68359e-05	8.85134e-05	6.37774e-05	-0.000125409	-8.39238e-05	-4.06506e-05
3.90113	-0.00019759	-2.13386e-05	3.0637e-05	8.39834e-05	9.21492e-05	-0.00010705	-7.6354e-05	-3.13523e-05
4.10133	-0.000193418	-2.81335e-05	2.45572e-05	8.601e-05	0.000139476	-6.81882e-05	-5.58498e-05	-2.14578e-05
4.30152	-0.000181318	-3.87433e-05	1.85968e-05	9.4593e-05	0.000179649	-2.50341e-05	-4.04122e-05	-2.56897e-05
4.50172	-0.000182808	-4.42269e-05	8.2255e-06	0.000105143	0.000245931	2.31267e-05	-2.07425e-05	-1.6749e-05
4.70191	-0.000181974	-5.43597e-05	1.90736e-06	0.000109554	0.000305774	4.72071e-05	-9.4772e-06	-1.508e-05
4.9021	-0.000171543	-6.00817e-05	1.1921e-07	0.000117064	0.000350477	7.67712e-05	-1.31131e-06	-1.5855e-05
5.1023	-0.000172199	-6.66385e-05	-4.29156e-06	0.000118912	0.00036204	8.84538e-05	4.94721e-06	-6.97377e-06
5.30249	-0.00016594	-6.5804e-05	-3.81473e-06	0.000126124	0.000366094	9.03611e-05	-2.50341e-06	-2.32459e-05
5.50269	-0.000160576	-6.22277e-05	-1.43052e-06	0.000126661	0.000362756	7.98707e-05	-6.85456e-06	-2.04445e-05
5.70288	-0.000160993	-6.05586e-05	0	0.00012529	0.000350596	6.00817e-05	-1.84776e-05	-1.89544e-05
5.90308	-0.000163139	-4.89953e-05	7.15259e-06	0.000121654	0.000319006	3.24252e-05	-2.81931e-05	-2.87296e-05
6.10327	-0.000125588	-5.93665e-05	2.01465e-05	0.000125171	0.000285389	-1.90736e-05	-1.30535e-05	-4.38693e-05
6.30347	-0.000151695	-4.18427e-05	2.46764e-05	0.000122608	0.000235439	-1.69278e-05	-5.22139e-05	-3.24252e-05
6.50366	-0.000144125	-3.00409e-05	2.52725e-05	0.000114322	0.000194431	-4.67303e-05	-6.3241e-05	-3.18887e-05
6.70386	-0.000138463	-2.51533e-05	3.01601e-05	0.000111104	0.00016892	-6.65192e-05	-7.38506e-05	-2.46764e-05
6.90405	-0.000136078	-2.07425e-05	3.26636e-05	0.000103176	0.000144125	-7.96323e-05	-7.49235e-05	-3.74319e-05
7.10425	-0.000137628	-1.82391e-05	3.60014e-05	0.000106752	0.00013125	-8.98843e-05	-6.76517e-05	-3.2604e-05
7.30444	-0.000132204	-1.83583e-05	3.88625e-05	9.52487e-05	0.000127316	-8.98843e-05	-7.23605e-05	-2.96236e-05
7.50464	-0.000128687	-1.8716e-05	3.48093e-05	9.76925e-05	0.000135303	-8.13012e-05	-6.74133e-05	-3.07562e-05
7.70483	-0.000125111	-2.22923e-05	3.32596e-05	9.75137e-05	0.000136853	-7.48639e-05	-5.93665e-05	-3.39153e-05
7.90503	-0.000124336	-3.17099e-05	2.83719e-05	0.000103415	0.000175954	-5.93665e-05	-5.25715e-05	-3.25444e-05
8.10522	-0.000122369	-3.03985e-05	2.28883e-05	0.000100136	0.000186444	-3.55246e-05	-4.73859e-05	-2.77163e-05
8.30542	-0.000121475	-3.49286e-05	1.9312e-05	0.000109315	0.000202299	-2.16962e-05	-4.29156e-05	-2.2173e-05
8.50561	-0.000113965	-3.94585e-05	1.72855e-05	0.000105083	0.000236512	-5.00682e-06	-3.58226e-05	-2.19942e-05
8.70581	-0.000114143	-4.83992e-05	1.21594e-05	0.000101984	0.000240684	4.29156e-06	-3.61206e-05	-2.30075e-05
8.906	-0.000116706	-4.86376e-05	4.52998e-06	0.000102878	0.000268223	2.14578e-06	-3.76108e-05	-2.18154e-05
9.1062	-0.000116587	-6.8069e-05	-1.81199e-05	9.06591e-05	0.000236393	6.43733e-06	-2.78355e-05	-1.52589e-05
9.30639	-0.000110388	-4.94721e-05	2.26499e-06	0.000116468	0.000254514	1.02521e-05	-3.31404e-05	-2.02657e-05
9.50659	-0.000109077	-5.37636e-05	1.54973e-06	9.03611e-05	0.000246884	5.96049e-06	-4.32732e-05	-2.25903e-05
9.70678	-0.000110627	-7.28373e-05	-1.72855e-05	8.98843e-05	0.00022924	-8.34471e-06	-4.23791e-05	-1.13249e-05

## Sheet: fig2e
TRFE WSe2 multilayer
energy (meV)	amplitude (a.u.)
1722.01	0.78
1710.14	0.8
1700.75	0.62
1698.42	0.46
1686.87	2.9
1684.58	3.1
1682.29	3.6
1677.74	3.1
1675.47	2.3
1670.96	1.1
1668.71	0.9
1664.23	0.26
