# Supplementary material for: Ultrafast pseudospin quantum beats in multilayer WSe2 and MoSe2
Source: Nat Commun. 2022 Aug 25;13:4997. doi: 10.1038/s41467-022-32534-3 (PMC9411176; doi:10.1038/s41467-022-32534-3)
Supplement: Supplementary file 3 — Source Data [file 41467_2022_32534_MOESM3_ESM.zip › Supplementary source data Fig3.xlsx]

## Sheet: fig1a
A2s WSe2		A1s WSe2		A2s MoSe2		A1s MoSe2
B (T)	energy splitting (meV)	B (T)	energy splitting (meV)	B (T)	energy splitting (meV)	B (T)	energy splitting (meV)
0	--	0	--	0		0	--
0.75	0.17692	1	0.2134	1	--	1	--
1	0.19714	1.25	0.24211	2	0.27841	2	--
1.25	0.23128	1.5	0.31128	3	0.44715	3	0.42088
1.5	0.3	1.75	0.3569	4	0.57075	4	0.55615
1.75	0.33659	2	0.39808	5	0.70606	5	0.69423
2	0.36316		--	6	0.93417	6	0.84896
1	0.15282		--	7	1.02003	7	1.0165
2	0.40788	3	0.54474	8	1.27309	8	1.15363
3	0.6035	4	0.75686	9	1.39151	9	1.31404
4	0.79463	5	0.93243
5	0.97872	6	1.12195
6	1.16292	7	1.27778
7	1.35516	8	1.42759
8	1.55464	9	1.6494
9	1.76772
