# Supplementary material for: Ultrafast pseudospin quantum beats in multilayer WSe2 and MoSe2
Source: Nat Commun. 2022 Aug 25;13:4997. doi: 10.1038/s41467-022-32534-3 (PMC9411176; doi:10.1038/s41467-022-32534-3)
Supplement: Supplementary file 3 — Source Data [file 41467_2022_32534_MOESM3_ESM.zip › Supplementary source data FigS2.xlsx]

## Sheet: Sheet1
MoSe2 multilayer @ A1s in-plane B series
time (ps)	0T TRFE (a.u.)	1T TRFE (a.u.)	2T TRFE (a.u.)	3T TRFE (a.u.)	4T TRFE (a.u.)	5T TRFE (a.u.)	6T TRFE (a.u.)	7T TRFE (a.u.)	8T TRFE (a.u.)	9T TRFE (a.u.)
-1.99995	-3.09946e-06	-5.96049e-06	-7.86787e-06	4.29156e-06	-2.86104e-06	1.50204e-05	9.05996e-06	1.43052e-06	-4.52998e-06	-6.91417e-06
-1.79975	5.00682e-06	-1.76431e-05	5.24524e-06	1.00136e-05	-8.58313e-06	-4.67303e-05	2.69414e-05	2.59877e-05	-3.93393e-05	-3.55246e-05
-1.59956	-5.96049e-06	-6.19891e-06	-1.26362e-05	1.1921e-06	2.62262e-06	2.31267e-05	3.95777e-05	-7.39101e-06	1.16826e-05	4.7684e-06
-1.39936	3.81473e-06	-7.62945e-06	-1.1921e-06	4.52998e-06	7.62945e-06	3.05178e-05	-8.10629e-06	-1.52589e-05	-4.7684e-06	4.7684e-07
-1.19917	2.14578e-06	-6.19891e-06	-5.00682e-06	3.09946e-06	5.00682e-06	1.14442e-05	-2.62262e-06	-1.38283e-05	7.39101e-06	-2.00273e-05
-0.99897	-8.10629e-06	-1.12057e-05	3.09946e-06	4.29156e-06	2.14578e-06	2.71798e-05	2.19346e-05	2.07425e-05	-1.16826e-05	-2.2173e-05
-0.79878	1.6451e-05	-7.86787e-06	6.91417e-06	1.1921e-05	-2.3842e-05	2.6703e-05	-5.72208e-06	3.26636e-05	-1.1921e-05	-6.67575e-06
-0.44977	2.9564e-05	-4.98297e-05	-1.9312e-05	-4.05314e-05	6.81882e-05	8.03475e-05	0.000218154	2.59877e-05	-0.000365021	-0.000144721
-0.39972	0.000113726	-1.88352e-05	0.000264408	-0.000122548	0.000142098	0.0002656	0.00052524	0.000646595	-0.000172378	-0.000388863
-0.34967	-0.000204564	0.000208617	-7.29566e-05	-0.000164033	-0.000300171	-0.000448944	0.00075746	-0.000555519	0.000491623	-5.53133e-05
-0.29962	-0.000103236	0.00157	0.0015	-3.91009e-05	-0.000369312	0.00385	0.000335934	0.00422	-0.00301	0.00118
-0.24958	0.00423	0.00219	0.00295	0.000806574	0.00198	-0.00117	-0.00309	0.00546	-0.00102	-0.00263
-0.19953	0.00329	0.000821594	0.00183	-0.000993736	-0.000413181	7.82018e-05	-0.00237	-0.0033	0.00404	0.00172
-0.14948	-0.000506405	0.000374319	8.24933e-05	-0.000254394	-0.000552658	-0.00248	0.00227	-0.00116	0.00213	-0.00129
-0.09943	0.00107	0.00105	0.0012	0.000689033	0.000994213	0.000999458	-7.53407e-05	-0.000242949	0.000404598	-6.67575e-06
-0.04938	0.000730041	0.00104	0.00121	0.000926021	0.000763658	0.00111	0.000306847	0.000938181	4.3154e-05	0.000190259
0.000667316	0.000916485	0.00108	0.00123	0.00101	0.000890974	0.00111	0.000539068	0.000883345	0.00106	0.000443937
0.05072	0.00104	0.00101	0.00114	0.00108	0.000907425	0.000856165	0.00093222	0.000824217	0.000899557	0.000491861
0.10076	0.000994213	0.00104	0.0012	0.00108	0.00102	0.00106	0.000947479	0.000664238	0.000843052	0.000512604
0.15081	0.000921253	0.000990398	0.00116	0.00108	0.000993259	0.000983961	0.000780109	0.000649456	0.000859741	0.000463249
0.20086	0.000920538	0.000957016	0.0011	0.00112	0.00101	0.000804905	0.0007484	0.000732664	0.000847105	0.000400068
0.25091	0.000927929	0.000984676	0.00112	0.0011	0.000954393	0.000776056	0.000816826	0.000705723	0.000783686	0.000339748
0.30096	0.000939135	0.000957016	0.00112	0.0011	0.0009811	0.000832561	0.000754599	0.00060964	0.000713591	0.00029874
0.35101	0.000892166	0.000955347	0.00107	0.00108	0.000955585	0.000872377	0.000740532	0.00059462	0.000659231	0.000264646
0.40106	0.000880245	0.00095034	0.00109	0.00106	0.000935081	0.000773672	0.000628237	0.000595812	0.000630621	0.000205995
0.45111	0.00088859	0.000905756	0.0011	0.00104	0.000899319	0.000732426	0.000604633	0.000510935	0.000513081	0.000148536
0.50115	0.000869755	0.000943426	0.00108	0.00104	0.000874046	0.000706915	0.00056887	0.000426533	0.000452043	0.000103474
0.5512	0.000873093	0.000916962	0.00107	0.00103	0.00086141	0.000696424	0.000537399	0.000369789	0.000358345	-1.66894e-06
0.60125	0.000855926	0.000916962	0.00107	0.000982769	0.000813249	0.000622515	0.000465633	0.000349047	0.000243665	-4.45845e-05
0.6513	0.000874046	0.000933412	0.00104	0.000957016	0.000766758	0.0006156	0.000427248	0.000303509	0.000210286	-0.000138045
0.70135	0.00090361	0.000902895	0.00103	0.000931267	0.000755314	0.000531677	0.000369551	0.00023532	0.000122548	-0.000190497
0.7514	0.000862364	0.000904325	0.000980385	0.000907902	0.000700239	0.000519041	0.000358583	0.000178338	6.38966e-05	-0.000283005
0.80145	0.00082827	0.000874761	0.000977285	0.000883583	0.000663284	0.000432493	0.000245096	4.3154e-05	-0.000117064	-0.000322821
0.8515	0.000806097	0.000859741	0.000969891	0.000827793	0.00060821	0.000424387	0.000230313	5.53133e-05	-0.000156642	-0.000411512
0.90154	0.00080109	0.000830177	0.000917438	0.000797037	0.000574354	0.000379803	0.000167848	-5.19755e-05	-0.000259878	-0.000458719
0.95159	0.000797037	0.000816587	0.000897411	0.000760559	0.000540022	0.000313761	0.000110388	-0.000142337	-0.00031686	-0.000498775
1.00164	0.00078297	0.000802759	0.000888113	0.000713114	0.000510935	0.000275137	7.27181e-05	-0.000169517	-0.000375511	-0.000531439
1.05169	0.00075889	0.000812773	0.000863079	0.000684742	0.000438454	0.000194312	1.71663e-05	-0.000214339	-0.000472309	-0.000569347
1.10174	0.000760082	0.000796322	0.000825409	0.000630621	0.000384094	0.000157119	-1.97889e-05	-0.000313284	-0.000512365	-0.000598911
1.15179	0.000746731	0.000749115	0.000805859	0.000595812	0.000346662	0.000107766	-0.000113726	-0.00031686	-0.000536446	-0.000621799
1.20184	0.000698332	0.000737671	0.000770334	0.000555281	0.000309946	7.53407e-05	-0.000148059	-0.000375511	-0.000595812	-0.000612024
1.25189	0.000695948	0.000668053	0.000753883	0.000506643	0.000254633	-3.81473e-06	-0.000190497	-0.000408651	-0.000600342	-0.000643495
1.30193	0.000679258	0.00065041	0.000702862	0.000457289	0.000210525	-5.10218e-05	-0.000211001	-0.00045252	-0.000633005	-0.000628714
1.35198	0.000659946	0.000674728	0.000705723	0.000437262	0.000179053	-4.33924e-05	-0.000232221	-0.000457289	-0.000646356	-0.000637297
1.40203	0.000648741	0.000639681	0.000652079	0.00039077	0.000146152	-7.43871e-05	-0.000256779	-0.000484707	-0.000627521	-0.00060058
1.45208	0.000655416	0.000637297	0.000620607	0.000350477	0.00011468	-0.00012827	-0.000305178	-0.000483753	-0.000623468	-0.000590567
1.50213	0.000628237	0.000593904	0.000601772	0.000311615	6.24661e-05	-0.000145436	-0.000337126	-0.000491146	-0.000589851	-0.000563148
1.55218	0.000618938	0.000605587	0.000570301	0.000278952	2.74183e-05	-0.00018406	-0.000335218	-0.000506643	-0.000578169	-0.000519995
1.60223	0.000593428	0.000592951	0.000547174	0.000242949	1.90736e-06	-0.000227214	-0.000373604	-0.000517134	-0.000548843	-0.000491146
1.65227	0.000565771	0.000564579	0.000520948	0.000207664	-3.43325e-05	-0.000234605	-0.000370504	-0.000495676	-0.000508312	-0.000463488
1.70232	0.000566486	0.000545029	0.00050259	0.0001781	-5.65054e-05	-0.000252249	-0.000373127	-0.000487329	-0.000484707	-0.000415327
1.75237	0.000536922	0.000509504	0.000481369	0.000151397	-8.15396e-05	-0.000267746	-0.000391485	-0.000478508	-0.000415565	-0.00036812
1.80242	0.000535253	0.000496391	0.00045109	0.000115633	-0.000104189	-0.000291826	-0.000383141	-0.000467541	-0.000378849	-0.000325682
1.85247	0.000515465	0.000465633	0.000429632	8.75001e-05	-0.00013137	-0.000295879	-0.000378134	-0.000435831	-0.000328781	-0.000282051
1.90252	0.00050712	0.000472309	0.000396015	6.55656e-05	-0.000152589	-0.000318529	-0.000381472	-0.000406029	-0.000269892	-0.000241042
1.95257	0.00049353	0.000474216	0.000383617	3.74319e-05	-0.000170709	-0.000318529	-0.000368597	-0.000387194	-0.00021577	-0.000200034
2.00262	0.000480415	0.000432016	0.000365021	1.45436e-05	-0.000186683	-0.000328066	-0.000360252	-0.000370981	-0.000166656	-0.000163318
2.05266	0.000484945	0.000414135	0.000343801	-9.05996e-06	-0.000197888	-0.000324251	-0.000358822	-0.000325205	-0.000117302	-0.000120163
2.10271	0.000435116	0.000410082	0.000326635	-2.86103e-05	-0.000216723	-0.000325205	-0.000338556	-0.000294687	-7.43871e-05	-9.39374e-05
2.15276	0.000435354	0.000385525	0.000305416	-5.38828e-05	-0.000225545	-0.000327589	-0.000320675	-0.000265123	-2.45572e-05	-6.22277e-05
2.20281	0.000432732	0.000382425	0.000290634	-7.10492e-05	-0.000239612	-0.000317814	-0.000278475	-0.000236512	2.88488e-05	-4.10082e-05
2.25286	0.000415804	0.000371935	0.00026417	-8.36854e-05	-0.000246527	-0.000321152	-0.000271322	-0.000205995	7.65328e-05	-1.71663e-05
2.30291	0.000402929	0.000360968	0.000258448	-0.00010562	-0.000247719	-0.000309231	-0.000254394	-0.000169517	0.000108243	8.34471e-06
2.35296	0.000402929	0.000348808	0.000251772	-0.000117302	-0.000254156	-0.00030184	-0.000231505	-0.000142337	0.000150205	1.81199e-05
2.40301	0.000384809	0.000339033	0.000226499	-0.000132085	-0.000256779	-0.000298025	-0.000205995	-0.000108243	0.000183106	3.31404e-05
2.45305	0.000378372	0.000321152	0.000218631	-0.000143052	-0.000267031	-0.000277998	-0.000188352	-8.36854e-05	0.000209094	3.48093e-05
2.69996	0.000347616	0.000264646	0.000149251	-0.00019908	-0.000237704	-0.000190497	-6.0797e-05	7.20029e-05	0.000252964	1.69278e-05
2.90016	0.000306608	0.000241757	0.00011015	-0.000218154	-0.000233174	-0.000148059	2.62262e-05	0.00011468	0.000266315	-4.52998e-05
3.10035	0.000280144	0.000211478	8.01091e-05	-0.00023079	-0.000189782	-7.00955e-05	8.10628e-05	0.000139714	0.000191451	-0.000128985
3.30055	0.000257732	0.000172616	4.81608e-05	-0.000235558	-0.000148059	-7.39101e-06	0.000129939	0.000132085	8.08244e-05	-0.000214816
3.50074	0.000244619	0.000163318	2.90872e-05	-0.000215054	-0.000105858	5.24523e-05	0.000169278	9.79905e-05	-2.0981e-05	-0.000277998
3.70094	0.000231267	0.000141383	1.35899e-05	-0.000205518	-6.48503e-05	0.000102282	0.000167609	4.19619e-05	-0.000115872	-0.000303509
3.90113	0.000213147	0.000130654	3.09946e-06	-0.000188828	-1.97889e-05	0.000137807	0.000148774	-2.45572e-05	-0.000178338	-0.000290396
4.10133	0.000209809	0.000112296	-9.29838e-06	-0.00016594	2.28883e-05	0.000152589	0.00011158	-8.98843e-05	-0.00021267	-0.000253441
4.30152	0.000207664	9.29837e-05	-1.4782e-05	-0.00014186	8.24933e-05	0.000190259	2.0981e-05	-0.000121356	-0.000161172	-0.000212193
4.50172	0.000180961	8.39238e-05	-1.97889e-05	-0.00011611	8.72617e-05	0.000166179	3.19483e-05	-0.000184537	-0.000141383	-0.000124932
4.70191	0.000175477	8.10628e-05	-1.62126e-05	-8.70232e-05	0.000113249	0.000141145	-2.12194e-05	-0.000212432	-7.48639e-05	-5.98433e-05
4.9021	0.000161649	6.89034e-05	-1.40668e-05	-5.79359e-05	0.000137092	0.000116826	-6.15125e-05	-0.000210763	1.43052e-05	-1.40668e-05
5.1023	0.00015688	6.15125e-05	-1.50204e-05	-3.05178e-05	0.00014782	9.08379e-05	-9.63216e-05	-0.000189782	9.25069e-05	1.16826e-05
5.30249	0.00014782	5.65054e-05	-1.21594e-05	-5.00682e-06	0.000143529	5.12602e-05	-0.000122548	-0.000154735	0.000157119	9.77522e-06
5.50269	0.000139714	4.83992e-05	-7.86787e-06	1.76431e-05	0.000142337	1.76431e-05	-0.000142098	-0.000110388	0.000210286	-1.66894e-05
5.70288	0.000120163	4.0293e-05	9.77522e-06	4.07698e-05	0.000141383	-1.16826e-05	-0.000118018	-5.48365e-05	0.000223638	-5.65054e-05
5.90308	0.000196458	3.8624e-05	3.09946e-06	1.43052e-06	4.45845e-05	-0.00020671	-0.000373365	-1.12057e-05	0.000391962	-0.000149728
6.10327	0.000126124	3.05178e-05	1.90736e-05	7.65328e-05	9.72752e-05	-6.81882e-05	-0.000100852	3.26636e-05	0.000198842	-0.000157119
6.30347	0.000115395	2.6703e-05	2.86103e-05	8.08244e-05	8.60696e-05	-0.00010109	-8.03475e-05	5.86512e-05	0.000139953	-0.000200511
6.50366	0.000116826	2.33651e-05	3.81472e-05	9.203e-05	5.65054e-05	-0.000106574	-5.69823e-05	9.53679e-05	8.3447e-05	-0.000232697
6.70386	0.000111342	2.45572e-05	4.81608e-05	9.22685e-05	3.98161e-05	-0.000121594	-3.69551e-05	6.96187e-05	2.62262e-06	-0.000243665
6.90405	0.000110627	1.54973e-05	6.0797e-05	9.89442e-05	7.15259e-06	-0.000125171	8.10629e-06	0.000104189	-3.76704e-05	-0.000253918
7.10425	9.79905e-05	1.78815e-05	6.27046e-05	0.000100136	-9.05996e-06	-0.000113488	4.69687e-05	8.51159e-05	-8.46391e-05	-0.000229598
7.30444	0.000103474	1.43052e-05	7.55792e-05	9.51295e-05	-3.02793e-05	-9.70368e-05	7.8917e-05	6.05586e-05	-0.000114918	-0.000201703
7.50464	9.22685e-05	1.83583e-05	9.27453e-05	8.6308e-05	-4.8876e-05	-0.000101328	9.29837e-05	-1.50204e-05	-8.48775e-05	-0.00012374
7.70483	9.9421e-05	1.1921e-05	8.55927e-05	8.1778e-05	-6.84266e-05	-6.05586e-05	0.000115157	-5.00682e-06	-0.000128509	-0.000117541
7.90503	9.34605e-05	1.14442e-05	9.67984e-05	7.62944e-05	-7.41486e-05	-3.2902e-05	0.00012064	-5.50749e-05	-0.00010109	-9.60832e-05
8.10522	9.56063e-05	1.4782e-05	0.000108958	6.1274e-05	-9.05995e-05	-2.24115e-05	0.000129939	-7.20029e-05	-5.98433e-05	-6.48503e-05
8.30542	8.82153e-05	1.02521e-05	0.000111342	5.07834e-05	-9.91826e-05	1.26362e-05	0.000116587	-0.000107527	-1.31131e-05	-5.79359e-05
8.50561	8.44006e-05	1.04905e-05	0.000121117	4.05314e-05	-9.87058e-05	3.5763e-05	9.51295e-05	-0.000141145	3.43325e-05	-5.84128e-05
8.70581	0.000108481	1.9312e-05	0.000111104	3.48093e-05	-6.10356e-05	0.000114203	3.81472e-05	-0.000185014	3.36173e-05	-6.60424e-05
8.906	3.55246e-05	-0.000117064	0.000245096	-3.19483e-05	-0.000251057	-0.000345947	4.43461e-05	-0.000567202	-0.000111819	4.93529e-05
9.1062	9.34605e-05	2.86103e-05	0.000151397	2.62262e-06	-5.88896e-05	0.000114203	5.48366e-06	-0.000141145	0.000113249	-8.3447e-05
9.30639	7.10492e-05	1.6451e-05	0.000145675	-2.16962e-05	-7.05724e-05	5.86512e-05	3.81473e-06	-0.000120163	0.000130893	-0.000148536
9.50659	0.000114203	1.38283e-05	0.000125648	-5.48365e-05	-7.22413e-05	0.000118733	2.05041e-05	-0.000121594	0.0001328	-0.000195743
9.70678	0.000100136	3.24252e-05	0.000158311	-3.33788e-05	-4.74455e-05	0.000121356	-3.5763e-05	-7.48639e-05	0.000111819	-0.000179292
9.90698	9.29837e-05	3.07562e-05	0.000154496	-4.50613e-05	-3.12331e-05	0.000117779	-5.50749e-05	-5.60286e-05	8.67848e-05	-0.000185491
10.1072	7.58176e-05	2.19346e-05	0.000160695	-6.15125e-05	-2.86103e-05	9.13148e-05	-7.1526e-05	-3.71935e-05	5.96049e-05	-0.000186683
10.3074	9.70368e-05	5.67439e-05	0.000222922	-2.9564e-05	-8.58313e-06	0.000219108	-8.75001e-05	2.14578e-05	9.05995e-05	-0.000172139
10.5076	0.000127793	-5.22139e-05	0.000269892	-5.84128e-05	9.70368e-05	0.000334503	0.000176431	0.000255825	0.000221253	-0.000195504
10.7078	9.87058e-05	5.69823e-05	0.000190259	-5.38828e-05	5.24523e-05	0.000108958	-1.66894e-05	3.21867e-05	1.76431e-05	-0.000145913
10.9079	9.53679e-05	3.74319e-05	0.000175477	-7.17645e-05	5.86512e-05	5.86512e-05	-4.74455e-05	3.98161e-05	-2.45572e-05	-0.000130893
11.1082	8.51159e-05	3.55246e-05	0.000167609	-8.05859e-05	6.77113e-05	3.50478e-05	-3.76704e-05	3.98161e-05	-3.91009e-05	-0.000119687
11.3083	7.79633e-05	3.60014e-05	0.000158311	-8.67848e-05	7.00955e-05	2.47956e-05	-3.69551e-05	3.09946e-05	-4.57766e-05	-0.000113965
11.5085	8.48775e-05	3.64783e-05	0.000153304	-9.75137e-05	7.79633e-05	-3.57629e-06	-1.45436e-05	1.83583e-05	-3.07562e-05	-0.00011015
11.7087	8.13012e-05	3.74319e-05	0.000154019	-0.000100375	8.53543e-05	-2.16962e-05	-3.57629e-06	-1.02521e-05	-1.90736e-05	-0.00011015
11.9089	7.34334e-05	3.52862e-05	0.000148297	-9.87058e-05	9.56063e-05	-3.14715e-05	1.9312e-05	-1.52589e-05	-7.86787e-06	-0.000110627
12.1091	7.55792e-05	3.74319e-05	0.000145198	-0.000109673	9.46526e-05	-4.98297e-05	3.05178e-05	-4.07698e-05	1.38283e-05	-0.000112057
12.3093	7.24797e-05	4.07698e-05	0.000135661	-0.00010109	9.29837e-05	-6.0797e-05	4.38693e-05	-6.10356e-05	3.71935e-05	-0.000125171
12.5095	7.22413e-05	3.91009e-05	0.000131608	-9.75137e-05	9.01227e-05	-6.60424e-05	5.31676e-05	-7.6056e-05	5.88896e-05	-0.000136138
12.7097	6.93803e-05	4.29156e-05	0.000129939	-9.51295e-05	8.53543e-05	-6.77113e-05	6.00817e-05	-8.05859e-05	7.29566e-05	-0.000134231
12.9099	7.00955e-05	4.41077e-05	0.000123263	-8.86922e-05	8.22549e-05	-6.43735e-05	6.46119e-05	-8.86922e-05	7.84402e-05	-0.00014329
13.1101	6.98571e-05	4.57766e-05	0.000115157	-8.53543e-05	7.08108e-05	-5.88896e-05	6.67577e-05	-8.84538e-05	8.29701e-05	-0.000147582
13.3103	6.55656e-05	4.24387e-05	0.000116826	-7.82018e-05	6.38966e-05	-5.24523e-05	6.1274e-05	-8.70232e-05	7.74865e-05	-0.000155211
13.5105	6.46119e-05	4.6015e-05	0.000107766	-6.67577e-05	5.24523e-05	-4.43461e-05	6.15125e-05	-8.03475e-05	7.00955e-05	-0.000152589
13.7107	6.72345e-05	4.24387e-05	0.000103713	-6.48503e-05	4.91145e-05	-2.62262e-05	4.67303e-05	-7.20029e-05	5.41213e-05	-0.000155211
13.9109	7.03339e-05	4.95913e-05	9.87058e-05	-5.07834e-05	3.31404e-05	-1.09673e-05	3.14715e-05	-6.1274e-05	4.3154e-05	-0.00014639
14.1111	6.53272e-05	4.91145e-05	8.82153e-05	-4.10082e-05	2.12194e-05	-1.66894e-06	2.2173e-05	-4.98297e-05	2.43188e-05	-0.000145198
14.3113	6.84266e-05	4.91145e-05	9.13148e-05	-2.83719e-05	8.82155e-06	1.09673e-05	7.86787e-06	-3.60014e-05	1.26362e-05	-0.000134231
14.5115	6.60424e-05	5.26907e-05	8.1778e-05	-2.05041e-05	-1.90736e-06	2.81335e-05	-2.86104e-06	-2.90872e-05	4.29156e-06	-0.000129701
14.7117	6.53272e-05	5.53133e-05	7.46255e-05	-1.1921e-05	-8.82155e-06	3.52862e-05	-1.43052e-05	-1.40668e-05	-5.24524e-06	-0.000123979
14.9118	6.69961e-05	5.41213e-05	6.84266e-05	-1.1921e-06	-2.3842e-05	5.12602e-05	-2.50341e-05	-1.00136e-05	-7.62945e-06	-0.000118018
15.112	6.24661e-05	5.79359e-05	6.34198e-05	8.82155e-06	-2.9564e-05	6.79498e-05	-2.02657e-05	9.5368e-07	-1.35899e-05	-0.000108958
15.3122	6.5804e-05	5.43597e-05	6.03201e-05	1.31131e-05	-3.38557e-05	5.9128e-05	-3.50478e-05	-4.52998e-06	-7.1526e-07	-0.000115395
15.5124	6.41351e-05	5.81744e-05	4.81608e-05	2.0981e-05	-4.72071e-05	7.00955e-05	-3.69551e-05	-6.67575e-06	4.29156e-06	-0.000118494
15.7126	6.50887e-05	5.6267e-05	5.07834e-05	2.76567e-05	-4.62534e-05	6.48503e-05	-3.74319e-05	-1.07289e-05	1.69278e-05	-0.000122548
15.9128	6.10356e-05	5.98433e-05	4.93529e-05	3.5763e-05	-4.69687e-05	6.31814e-05	-3.19483e-05	-1.52589e-05	2.98024e-05	-0.000125886
16.113	5.9128e-05	5.88896e-05	4.48229e-05	3.5763e-05	-4.74455e-05	6.03201e-05	-2.81335e-05	-2.24115e-05	3.50478e-05	-0.000128032
16.3132	5.93665e-05	5.72207e-05	4.29156e-05	4.05314e-05	-4.79224e-05	6.19893e-05	-1.88352e-05	-3.38557e-05	4.3154e-05	-0.000128509
16.5134	6.31814e-05	5.86512e-05	4.64919e-05	4.86376e-05	-3.33788e-05	2.98024e-05	1.1921e-05	-1.90736e-05	5.17371e-05	-0.000137807
16.7136	6.19893e-05	6.31814e-05	4.22003e-05	4.69687e-05	-4.38693e-05	3.2902e-05	5.72208e-06	-5.57902e-05	4.98297e-05	-0.000144244
16.9138	5.60286e-05	6.15125e-05	3.5763e-05	4.41077e-05	-3.38557e-05	2.40804e-05	7.15259e-06	-5.67439e-05	5.55518e-05	-0.00014186
17.114	6.00817e-05	6.8665e-05	3.43325e-05	4.36308e-05	-3.24252e-05	1.52589e-05	2.2173e-05	-5.67439e-05	4.8876e-05	-0.000140906
17.3142	5.57902e-05	6.5804e-05	3.02793e-05	4.12466e-05	-2.52725e-05	1.43052e-06	2.2173e-05	-5.60286e-05	4.74455e-05	-0.000153304
17.5144	4.45845e-05	6.60424e-05	3.71935e-05	3.19483e-05	-9.05996e-06	2.78951e-05	8.48775e-05	-1.43052e-05	7.86786e-05	-0.000195743
17.7146	5.67439e-05	6.46119e-05	3.21867e-05	3.48093e-05	-3.33787e-06	-1.50204e-05	3.45709e-05	-5.69823e-05	3.14715e-05	-0.000137568
17.9148	6.10356e-05	6.55656e-05	3.14715e-05	3.52862e-05	3.81473e-06	-2.59877e-05	4.3154e-05	-6.10356e-05	2.31267e-05	-0.000139714
18.115	6.38966e-05	7.58176e-05	3.12331e-05	2.76567e-05	1.21594e-05	-4.19619e-05	3.74319e-05	-5.07834e-05	8.82155e-06	-0.000125648
18.3152	5.96049e-05	7.17645e-05	3.36173e-05	2.0981e-05	2.05041e-05	-3.48093e-05	4.26772e-05	-4.57766e-05	1.09673e-05	-0.000120163
18.5154	4.41077e-05	7.00955e-05	4.45845e-05	1.85968e-05	3.5763e-05	-5.96049e-05	1.31131e-05	-4.67303e-05	-5.96049e-06	-0.000121832
18.7156	5.38828e-05	7.55792e-05	3.26636e-05	9.05996e-06	3.88625e-05	-2.62262e-05	2.24115e-05	-2.36036e-05	7.15259e-06	-0.000114918
18.9157	5.55518e-05	8.32085e-05	2.43188e-05	-7.39101e-06	3.67167e-05	-2.62262e-05	3.48093e-05	-1.50204e-05	-7.1526e-07	-0.000116826
19.1159	6.0797e-05	7.12876e-05	3.52862e-05	-1.90736e-05	5.9128e-05	-2.33651e-05	1.76431e-05	-3.09946e-05	8.82155e-06	-0.000115872
19.3161	5.86512e-05	7.58176e-05	3.67167e-05	-1.78815e-05	5.03066e-05	-2.12194e-05	-1.1921e-06	-2.76567e-05	6.43733e-06	-0.000123502
19.5163	6.65192e-05	7.96323e-05	2.9564e-05	-2.2173e-05	3.33788e-05	-2.50341e-05	8.82155e-06	-4.43461e-05	3.91009e-05	-0.000110865
19.7165	5.6267e-05	9.05995e-05	3.8624e-05	-2.88488e-05	2.31267e-05	3.64783e-05	1.66894e-05	-1.88352e-05	4.19619e-05	-0.0001328
