# Supplementary material for: Ultrafast pseudospin quantum beats in multilayer WSe2 and MoSe2
Source: Nat Commun. 2022 Aug 25;13:4997. doi: 10.1038/s41467-022-32534-3 (PMC9411176; doi:10.1038/s41467-022-32534-3)
Supplement: Supplementary file 3 — Source Data [file 41467_2022_32534_MOESM3_ESM.zip › Supplementary source data FigS3.xlsx]

## Sheet: Sheet1
WSe2 multilayer @ A2s in-plane B series
time (ps)	0T TRFE (a.u.)	1T TRFE (a.u.)	2T TRFE (a.u.)	3T TRFE (a.u.)	4T TRFE (a.u.)	5T TRFE (a.u.)	6T TRFE (a.u.)	7T TRFE (a.u.)	8T TRFE (a.u.)	9T TRFE (a.u.)
-5.0002	-7.03338e-06	-2.26499e-06	-4.41077e-06	1.01329e-06	-1.37091e-06	-3.01005e-06	-3.03985e-06	-4.61939e-06	-2.53321e-06	-2.59282e-06
-4.80001	-7.68906e-06	-4.17235e-06	-3.51669e-06	-1.1921e-06	-1.90736e-06	-4.29156e-06	-4.11275e-06	-4.41077e-06	-2.3842e-07	-2.53321e-06
-4.59981	-7.09298e-06	-3.15906e-06	-5.18563e-06	-1.60933e-06	-4.05314e-06	1.7882e-07	-2.62262e-06	-6.58634e-06	-6.13931e-06	8.0467e-07
-4.39962	-6.25852e-06	-4.11275e-06	-2.56301e-06	3.09946e-06	-4.17235e-06	-3.57629e-06	-3.06965e-06	-4.7386e-06	-1.4901e-07	-3.57629e-06
-4.19942	-6.79496e-06	-3.45708e-06	-3.75511e-06	9.5368e-07	-8.3447e-07	-5.96049e-06	-4.7684e-06	-4.17235e-06	-7.51021e-06	-3.57629e-06
-3.99923	-6.19891e-06	-4.47038e-06	2.20539e-06	-2.14578e-06	8.70234e-06	-4.38097e-06	-2.53321e-06	-5.30484e-06	-7.56982e-06	-4.29156e-06
-3.79903	-6.67575e-06	-3.87433e-06	4.1723e-07	-5.72208e-06	2.02657e-06	-3.84453e-06	-3.27827e-06	-6.88437e-06	7.1526e-07	-3.6657e-06
-3.59884	-6.97377e-06	-3.6359e-06	-3.03985e-06	-5.66247e-06	-3.27827e-06	-2.17558e-06	-2.47361e-06	-3.99354e-06	-2.20539e-06	-1.10269e-06
-3.39864	-5.06642e-06	-3.45708e-06	-4.52998e-06	-5.54326e-06	-1.1921e-06	-5.96049e-06	-2.71203e-06	-3.6061e-06	-5.9903e-06	-1.51993e-06
-3.19845	-5.00682e-06	-4.11275e-06	2.02657e-06	1.49012e-06	-2.92064e-06	-6.5565e-07	-7.21219e-06	-4.32137e-06	-2.3544e-06	-2.77163e-06
-2.99825	-5.00682e-06	-1.1921e-06	-4.11275e-06	-3.6955e-06	-2.4438e-06	3.15906e-06	-2.20539e-06	-4.47038e-06	-6.2585e-07	-1.93717e-06
-2.79806	-6.31812e-06	-3.6359e-06	-2.26499e-06	-1.78815e-06	-4.7684e-07	-1.1921e-06	-3.06965e-06	-4.47038e-06	-5.15583e-06	-7.4506e-07
-2.59786	-4.94721e-06	-2.20539e-06	-3.15906e-06	-1.84775e-06	-4.11275e-06	-1.90736e-06	-3.15906e-06	-4.14255e-06	-3.06965e-06	-1.99677e-06
-2.39767	-5.90089e-06	-3.33787e-06	-5.84128e-06	-2.80143e-06	-7.7486e-07	-2.56301e-06	-8.2255e-06	-2.65242e-06	1.66894e-06	-2.47361e-06
-2.19747	-5.00682e-06	-2.50341e-06	-3.93394e-06	-5.30484e-06	-3.09946e-06	-6.13931e-06	-1.49012e-06	-3.03985e-06	-6.37773e-06	-3.81473e-06
-1.99728	-5.42405e-06	-2.50341e-06	-7.03338e-06	-1.66894e-06	-4.64919e-06	-3.6955e-06	-2.95044e-06	-4.67899e-06	-4.44058e-06	-1.78815e-06
-1.79708	-4.11275e-06	-2.50341e-06	-8.34471e-06	4.7684e-07	-1.84775e-06	-3.6061e-06	-5.81148e-06	-5.60287e-06	9.5368e-07	-3.6061e-06
-1.59689	-2.80143e-06	-3.57629e-06	-3.87433e-06	-2.50341e-06	-5.54326e-06	-3.45708e-06	-3.57629e-06	-4.05314e-06	-4.11275e-06	-4.11275e-06
-1.39669	-4.41077e-06	-3.21867e-06	-2.3842e-07	-4.05314e-06	-2.98025e-06	-7.92748e-06	-3.78491e-06	-4.55978e-06	8.9407e-07	-6.2585e-07
-1.1965	-5.90089e-06	-3.93394e-06	-3.21867e-06	4.1723e-07	-1.84775e-06	-2.95044e-06	-1.37091e-06	-5.27504e-06	-6.25852e-06	-2.95044e-06
-0.9963	-4.41077e-06	-2.74183e-06	-9.00036e-06	3.15906e-06	-2.26499e-06	-8.9407e-07	-5.27504e-06	-4.17235e-06	-5.09623e-06	-3.81473e-06
-0.79611	-5.72208e-06	-1.96697e-06	1.1921e-06	-2.92064e-06	-3.15906e-06	-5.72208e-06	-3.96374e-06	-3.99354e-06	-5.12603e-06	5.961e-08
-0.59591	-5.84128e-06	1.84775e-06	1.1325e-06	3.57629e-06	-4.52998e-06	-1.10269e-06	-7.68906e-06	-3.30807e-06	-2.65242e-06	-3.6359e-06
-0.39572	-1.73451e-05	-2.3842e-06	6.5565e-07	4.88761e-06	2.93256e-05	3.84453e-06	-1.1921e-06	2.23519e-06	-7.21219e-06	-3.42728e-06
-0.19552	0.000183404	0.000362935	0.000139833	0.000229717	4.1187e-05	0.00016293	0.000296058	0.000251891	0.00017208	0.000149251
0.00467	0.00109	0.00109	0.001	0.00109	0.000586454	0.000546072	0.000546072	0.000546072	0.000546072	0.000546072
0.20487	0.000180484	0.000131548	0.000164689	0.000166417	7.54599e-05	0.000188799	0.000214548	0.000190229	0.000185729	0.000136853
0.40506	9.38182e-05	7.61752e-05	0.000101269	9.63812e-05	4.19023e-05	8.6457e-05	0.000107378	0.000105024	0.000105203	7.1228e-05
0.60526	3.30212e-05	3.24252e-05	6.52676e-05	4.54786e-05	2.414e-05	3.76108e-05	5.76081e-05	5.55816e-05	7.01849e-05	5.13794e-05
0.80545	-9.00036e-06	-5.30484e-06	3.76108e-05	2.71798e-05	7.86787e-06	7.59962e-06	2.48553e-05	3.73127e-05	5.3555e-05	4.43759e-05
1.00565	-3.95181e-05	-3.17099e-05	1.85968e-05	-1.90736e-06	2.3246e-06	-6.19891e-06	1.20104e-05	3.08158e-05	5.49259e-05	4.67303e-05
1.20584	-5.5671e-05	-4.93529e-05	6.31812e-06	-2.3842e-06	-1.43052e-06	-5.81148e-06	1.71365e-05	4.39587e-05	6.5506e-05	5.91876e-05
1.40604	-6.13336e-05	-5.91876e-05	7.98708e-06	6.0201e-06	2.14578e-06	6.61614e-06	3.00111e-05	5.62074e-05	7.66222e-05	5.87406e-05
1.60623	-6.15721e-05	-5.69823e-05	6.13931e-06	1.06097e-05	7.51021e-06	2.66732e-05	4.73859e-05	6.75921e-05	7.51023e-05	4.77436e-05
1.80642	-5.76379e-05	-5.6565e-05	1.25766e-05	1.78815e-05	1.25766e-05	3.67465e-05	5.71611e-05	6.64298e-05	7.06618e-05	3.71935e-05
2.00662	-5.10218e-05	-5.18563e-05	1.40668e-05	2.7299e-05	1.46628e-05	4.46739e-05	5.59392e-05	6.11548e-05	5.25417e-05	2.24115e-05
2.20681	-4.69091e-05	-4.77436e-05	2.01465e-05	3.68359e-05	2.03253e-05	5.04854e-05	4.71773e-05	4.62236e-05	3.22463e-05	5.87109e-06
2.40701	-4.14851e-05	-4.10082e-05	2.33055e-05	4.33924e-05	2.11002e-05	4.56276e-05	3.99353e-05	2.90574e-05	1.35303e-05	4.7684e-07
2.6072	-3.58226e-05	-3.74319e-05	3.42729e-05	4.78628e-05	2.40208e-05	4.5419e-05	2.26201e-05	1.4037e-05	4.50018e-06	-5.6625e-07
2.8074	-3.20675e-05	-3.17099e-05	2.75971e-05	4.6313e-05	2.06233e-05	3.60908e-05	1.34111e-05	2.9802e-07	3.27827e-06	4.29156e-06
3.00759	-2.65242e-05	-2.72394e-05	3.96373e-05	5.87108e-05	1.99081e-05	2.64944e-05	-2.62262e-06	-5.96049e-06	6.31812e-06	1.39773e-05
3.20779	-2.30075e-05	-2.49149e-05	3.773e-05	5.36444e-05	2.05041e-05	1.70172e-05	-1.51098e-05	-7.86787e-06	1.05203e-05	2.20836e-05
3.40798	-1.95504e-05	-2.08617e-05	3.93393e-05	5.81148e-05	1.78815e-05	4.55978e-06	-1.78219e-05	-1.90736e-06	2.39314e-05	2.90574e-05
3.60818	-1.71663e-05	-1.98485e-05	4.14255e-05	5.22735e-05	1.26362e-05	1.96697e-06	-2.30373e-05	4.67899e-06	3.77598e-05	3.30212e-05
3.80837	-1.5855e-05	-1.65106e-05	4.69091e-05	5.1141e-05	1.13249e-05	-7.83807e-06	-1.45436e-05	1.88948e-05	4.5419e-05	2.95938e-05
4.00857	-1.29343e-05	-1.35899e-05	5.02469e-05	4.99489e-05	1.00136e-05	-7.15259e-06	-7.71886e-06	2.7001e-05	4.81608e-05	2.81633e-05
4.20876	-1.08481e-05	-1.13249e-05	4.59554e-05	4.42269e-05	8.82155e-06	-1.32919e-05	-2.62262e-06	3.61803e-05	4.98595e-05	1.80603e-05
4.40896	-8.40431e-06	-9.5368e-06	4.5419e-05	4.51209e-05	4.52998e-06	-6.94397e-06	7.59962e-06	4.35116e-05	3.97863e-05	8.94075e-06
4.60915	-7.86787e-06	-8.10629e-06	4.72071e-05	4.03526e-05	5.66247e-06	-6.34792e-06	1.58251e-05	4.21407e-05	3.00111e-05	4.58959e-06
4.80935	-5.06642e-06	-6.31812e-06	4.86376e-05	3.17099e-05	3.81473e-06	-1.34111e-06	2.31267e-05	4.13063e-05	2.26797e-05	5.961e-08
5.00954	-4.52998e-06	-4.88761e-06	4.19619e-05	3.68955e-05	5.66247e-06	7.68906e-06	2.79249e-05	3.67167e-05	1.33515e-05	4.7982e-06
5.20974	-2.68222e-06	-3.87433e-06	4.54786e-05	3.37365e-05	4.58959e-06	6.64595e-06	3.34086e-05	2.77461e-05	3.87433e-06	4.94721e-06
5.40993	-1.66894e-06	-1.72854e-06	4.32732e-05	3.66571e-05	5.12603e-06	1.58251e-05	3.40941e-05	2.07723e-05	9.44739e-06	7.24199e-06
5.61013	-1.43052e-06	-9.5368e-07	4.32732e-05	3.06966e-05	7.09298e-06	1.74643e-05	3.03389e-05	1.03713e-05	8.6427e-07	1.55867e-05
5.81032	5.9605e-07	-2.20539e-06	3.84452e-05	3.43921e-05	4.52998e-06	2.45572e-05	2.65838e-05	4.67899e-06	1.33217e-05	2.18452e-05
6.01052	-7.74866e-06	1.1325e-06	4.10082e-05	2.75375e-05	1.38283e-05	5.98433e-05	1.49906e-05	6.94397e-06	1.42754e-05	2.50937e-05
6.21071	-2.9802e-07	7.1526e-07	3.43325e-05	2.34843e-05	4.29156e-06	3.8624e-05	1.15634e-05	-3.09946e-06	2.15472e-05	2.69116e-05
6.41091	7.1526e-07	3.27827e-06	4.23791e-05	2.97428e-05	8.34471e-06	3.05774e-05	8.85135e-06	-1.10269e-06	2.8819e-05	2.06233e-05
6.6111	1.90736e-06	2.14578e-06	3.91605e-05	2.47956e-05	9.05996e-06	2.95938e-05	2.89084e-06	8.6427e-07	3.43027e-05	1.72557e-05
6.8113	1.84775e-06	1.1325e-06	3.77896e-05	2.26499e-05	1.04905e-05	2.71202e-05	-8.85135e-06	4.41077e-06	3.26636e-05	1.84478e-05
7.01149	3.57629e-06	2.86104e-06	3.22463e-05	2.62858e-05	9.35799e-06	2.00273e-05	-5.09623e-06	1.06097e-05	3.49584e-05	1.56761e-05
7.21169	4.11275e-06	2.3842e-06	3.4869e-05	2.75971e-05	1.13845e-05	2.03551e-05	-8.85135e-06	1.4633e-05	3.37067e-05	1.00434e-05
7.41188	5.42405e-06	3.57629e-06	3.67763e-05	2.9564e-05	1.1921e-05	1.961e-05	-8.49372e-06	1.8865e-05	3.33788e-05	1.14143e-05
7.61208	4.82801e-06	2.92064e-06	3.93393e-05	2.71202e-05	1.32919e-05	1.06395e-05	-5.90089e-06	2.17856e-05	2.61368e-05	1.03415e-05
7.81227	5.42405e-06	3.15906e-06	3.39153e-05	2.98024e-05	1.1921e-05	9.95403e-06	-6.91417e-06	2.6703e-05	2.26201e-05	1.35899e-05
8.01247	6.43733e-06	2.3246e-06	2.9564e-05	2.68222e-05	1.30535e-05	1.04309e-05	-1.46032e-06	2.36334e-05	2.13386e-05	9.507e-06
8.21266	6.25852e-06	3.81473e-06	3.14715e-05	2.98024e-05	1.03117e-05	7.18239e-06	2.83124e-06	2.22028e-05	1.82391e-05	1.42456e-05
8.41286	7.15259e-06	2.4438e-06	3.17695e-05	3.07562e-05	1.28151e-05	2.3246e-06	4.08295e-06	2.41102e-05	2.02061e-05	1.48118e-05
8.61305	6.79496e-06	1.01329e-06	3.68955e-05	3.37365e-05	1.00136e-05	3.24847e-06	1.09375e-05	2.04147e-05	1.66894e-05	1.44244e-05
8.81324	7.98708e-06	2.68222e-06	3.10543e-05	2.75375e-05	9.23878e-06	2.86104e-06	1.38283e-05	1.54079e-05	1.51098e-05	1.49906e-05
9.01344	1.01925e-05	3.87433e-06	3.86836e-05	4.42269e-05	2.03253e-05	9.83482e-06	1.70768e-05	2.51533e-05	7.51021e-06	1.74643e-05
9.21363	1.11461e-05	5.42405e-06	2.62262e-05	3.93393e-05	7.15259e-06	6.91417e-06	1.69576e-05	1.5229e-05	2.03551e-05	1.23978e-05
9.41383	8.52352e-06	2.08618e-06	3.35576e-05	3.04581e-05	1.19806e-05	-4.7684e-07	1.48714e-05	1.26958e-05	2.48553e-05	1.55569e-05
9.61402	1.8418e-05	1.57953e-05	3.04581e-05	4.21407e-05	1.89544e-05	1.31727e-05	1.76729e-05	2.19048e-05	3.37961e-05	1.17422e-05
9.81422	6.73535e-06	6.49694e-06	3.08158e-05	3.80876e-05	7.39101e-06	6.37773e-06	1.74345e-05	1.14143e-05	2.91766e-05	1.54973e-05
10.0144	7.80827e-06	2.3842e-06	2.80143e-05	3.59418e-05	6.0201e-06	1.08481e-05	9.62621e-06	9.17917e-06	2.80143e-05	1.15634e-05
10.2146	8.94075e-06	2.80143e-06	2.71202e-05	3.38557e-05	5.12603e-06	9.68581e-06	1.27256e-05	1.25766e-05	2.11598e-05	1.48416e-05
10.4148	1.01925e-05	-1.1921e-07	2.80143e-05	3.41537e-05	9.71562e-06	1.53483e-05	3.6061e-06	1.48118e-05	1.86862e-05	1.39475e-05
10.615	5.5969e-05	3.35576e-05	5.17371e-05	5.03066e-05	-2.98025e-06	4.02036e-05	5.44193e-05	3.12629e-05	3.3349e-05	2.01167e-05
10.8152	1.60934e-05	1.43648e-05	3.46305e-05	3.85048e-05	1.38879e-05	2.71202e-05	2.00571e-05	2.83123e-05	3.25444e-05	2.22028e-05
11.0154	1.27555e-05	4.94721e-06	3.62399e-05	3.42133e-05	1.11461e-05	1.77623e-05	5.12603e-06	1.80603e-05	2.27393e-05	1.39475e-05
11.2156	9.35799e-06	1.66894e-06	3.03389e-05	3.47497e-05	7.62945e-06	1.66298e-05	4.64919e-06	1.86266e-05	1.99677e-05	1.5229e-05
11.4158	7.80827e-06	-9.5368e-07	3.17695e-05	3.67167e-05	6.37773e-06	1.8418e-05	5.36445e-06	1.65702e-05	2.68818e-05	1.46628e-05
11.616	7.39101e-06	-2.50341e-06	2.75971e-05	3.09946e-05	4.23196e-06	1.34707e-05	4.7684e-06	1.73451e-05	1.97591e-05	1.65702e-05
11.8162	6.91417e-06	-1.1325e-06	2.87892e-05	3.16503e-05	8.52352e-06	1.52887e-05	3.75511e-06	1.59444e-05	2.75673e-05	1.05501e-05
12.0164	7.80827e-06	-1.78815e-06	3.02793e-05	3.25444e-05	5.36445e-06	1.48416e-05	1.34111e-06	1.56165e-05	2.20538e-05	1.15634e-05
12.2166	7.92748e-06	-1.54973e-06	2.62262e-05	3.68955e-05	6.0201e-06	1.23978e-05	4.26176e-06	1.12653e-05	2.06233e-05	1.19806e-05
12.4168	7.45061e-06	-7.1526e-07	2.96236e-05	3.78492e-05	6.0201e-06	1.42158e-05	8.67253e-06	1.32919e-05	2.19644e-05	9.62621e-06
12.6169	8.46392e-06	-2.20539e-06	3.15311e-05	3.62995e-05	3.6359e-06	1.22488e-05	8.01688e-06	1.21594e-05	2.14876e-05	1.15038e-05
12.8171	8.34471e-06	-2.08618e-06	3.24848e-05	3.44517e-05	8.10629e-06	1.15932e-05	4.7982e-06	1.27853e-05	2.40506e-05	1.31727e-05
13.0173	7.62945e-06	-1.01329e-06	3.2306e-05	3.49286e-05	1.18614e-05	1.21892e-05	8.46392e-06	1.41562e-05	1.99081e-05	1.45734e-05
13.2175	8.76194e-06	-1.49012e-06	3.3498e-05	3.05178e-05	5.60287e-06	1.09077e-05	3.6955e-06	1.02223e-05	2.23817e-05	1.36197e-05
13.4177	6.91417e-06	-1.96697e-06	2.74779e-05	3.0935e-05	7.80827e-06	7.39101e-06	1.00136e-05	1.24574e-05	1.83881e-05	1.2219e-05
13.6179	8.58313e-06	-1.07289e-06	2.93256e-05	2.81931e-05	6.19891e-06	7.95728e-06	8.46392e-06	1.55271e-05	1.65404e-05	1.23978e-05
13.8181	8.58313e-06	-1.2517e-06	2.78355e-05	2.88488e-05	8.34471e-06	8.73214e-06	6.79496e-06	1.38879e-05	1.6749e-05	1.1772e-05
14.0183	8.2255e-06	-2.50341e-06	3.15907e-05	3.2902e-05	1.11461e-05	3.06965e-06	7.56982e-06	1.4782e-05	1.92524e-05	1.17124e-05
14.2185	9.17917e-06	-1.37091e-06	2.73586e-05	2.39016e-05	7.56982e-06	9.71562e-06	6.0201e-06	1.28151e-05	1.87458e-05	1.29045e-05
14.4187	7.51021e-06	-3.09946e-06	3.14715e-05	2.67626e-05	8.94075e-06	6.85456e-06	9.65601e-06	1.13249e-05	2.07127e-05	1.03117e-05
14.6189	7.03338e-06	-1.90736e-06	2.93256e-05	2.62858e-05	6.19891e-06	8.88115e-06	8.01688e-06	1.24872e-05	1.88352e-05	1.49608e-05
14.8191	7.98708e-06	-3.15906e-06	2.99813e-05	2.93852e-05	9.05996e-06	9.44739e-06	6.85456e-06	1.20104e-05	1.78219e-05	1.20998e-05
15.0193	7.92748e-06	-2.08618e-06	3.24252e-05	2.86103e-05	1.07885e-05	8.88115e-06	9.11957e-06	1.29045e-05	1.69576e-05	1.17124e-05
15.2195	9.4772e-06	-1.78815e-06	3.2306e-05	2.18154e-05	1.00136e-05	9.20898e-06	8.49372e-06	1.33813e-05	1.9312e-05	1.15932e-05
15.4197	8.52352e-06	-1.96697e-06	2.82527e-05	2.81931e-05	5.00682e-06	1.26958e-05	5.27504e-06	9.77522e-06	1.70768e-05	1.18018e-05
15.6199	8.70234e-06	-3.6955e-06	3.33192e-05	2.75375e-05	6.97377e-06	9.41759e-06	7.92748e-06	1.09077e-05	1.82987e-05	1.13249e-05
15.8201	9.11957e-06	-3.51669e-06	3.22463e-05	2.78951e-05	7.56982e-06	9.77522e-06	8.94075e-06	1.42456e-05	2.01465e-05	1.20402e-05
16.0203	8.40431e-06	-2.08618e-06	3.61803e-05	2.49149e-05	6.55654e-06	7.95728e-06	7.56982e-06	1.28151e-05	2.13982e-05	1.02819e-05
16.2204	8.82155e-06	-2.74183e-06	2.56301e-05	2.73586e-05	8.76194e-06	1.08481e-05	7.2718e-06	1.4186e-05	1.7047e-05	1.31727e-05
16.4206	8.64273e-06	-2.80143e-06	2.72394e-05	2.31863e-05	7.3314e-06	1.20402e-05	1.66894e-06	1.13249e-05	1.76431e-05	9.71562e-06
16.6208	8.2255e-06	-2.3246e-06	2.77163e-05	2.49149e-05	8.04669e-06	8.91095e-06	7.48041e-06	1.29045e-05	1.49608e-05	1.11163e-05
16.821	8.2851e-06	-1.43052e-06	3.14119e-05	2.24115e-05	7.92748e-06	1.30237e-05	1.96697e-06	1.01328e-05	1.99081e-05	1.12951e-05
17.0212	8.94075e-06	-3.87433e-06	2.81335e-05	2.68222e-05	7.80827e-06	1.16826e-05	3.6657e-06	1.27256e-05	2.19048e-05	1.20104e-05
17.2214	8.04669e-06	-4.29156e-06	2.71202e-05	2.79547e-05	7.09298e-06	1.03117e-05	6.61614e-06	1.36793e-05	1.84478e-05	7.98708e-06
17.4216	8.2255e-06	-2.4438e-06	2.74183e-05	2.75971e-05	6.0201e-06	9.03016e-06	6.31812e-06	1.44244e-05	2.01763e-05	9.23878e-06
17.6218	7.45061e-06	-3.57629e-06	3.15907e-05	2.67626e-05	5.96049e-06	9.44739e-06	5.961e-08	1.31131e-05	2.04147e-05	4.94721e-06
17.822	8.64273e-06	-3.6359e-06	2.96832e-05	3.02793e-05	5.36445e-06	1.13547e-05	5.12603e-06	1.31727e-05	1.80305e-05	9.95403e-06
18.0222	8.94075e-06	-3.45708e-06	2.53917e-05	2.37228e-05	5.00682e-06	1.01328e-05	5.39425e-06	1.29939e-05	2.02061e-05	7.71886e-06
18.2224	9.5368e-06	-3.6359e-06	2.23519e-05	2.79547e-05	4.58959e-06	6.61614e-06	7.42081e-06	1.03415e-05	2.13684e-05	1.27555e-05
18.4226	8.52352e-06	-2.3842e-06	2.74779e-05	2.82527e-05	6.37773e-06	1.14143e-05	3.93394e-06	1.33217e-05	1.73153e-05	1.1623e-05
18.6228	8.34471e-06	-4.29156e-06	2.99216e-05	2.47956e-05	6.0201e-06	8.94075e-06	5.57306e-06	1.2219e-05	2.22625e-05	1.1474e-05
18.823	8.82155e-06	-4.23196e-06	3.37961e-05	2.43188e-05	5.36445e-06	8.82155e-06	5.96049e-06	1.15634e-05	2.07127e-05	1.07885e-05
19.0232	8.04669e-06	-4.58959e-06	2.8968e-05	2.31863e-05	4.88761e-06	8.34471e-06	6.34792e-06	1.23084e-05	1.60934e-05	8.04669e-06
19.2234	8.10629e-06	-3.15906e-06	2.96236e-05	2.45572e-05	4.17235e-06	9.11957e-06	6.19891e-06	8.37451e-06	2.01465e-05	9.41759e-06
19.4236	8.64273e-06	-3.81473e-06	2.34247e-05	2.85507e-05	5.48366e-06	1.04905e-05	2.414e-06	1.28747e-05	1.95802e-05	1.1474e-05
19.6238	8.94075e-06	-4.58959e-06	2.24115e-05	3.05178e-05	5.24524e-06	4.64919e-06	7.51021e-06	1.1921e-05	1.59742e-05	9.44739e-06
19.824	1.09077e-05	-7.7486e-07	2.74183e-05	2.4736e-05	7.39101e-06	1.12951e-05	5.27504e-06	1.17422e-05	1.15038e-05	1.01925e-05
20.0242	1.60933e-06					8.88115e-06	4.94721e-06	9.507e-06	1.69278e-05	6.64595e-06
20.2244	9.05996e-06					1.18614e-05	4.7982e-06	9.4772e-06	1.81795e-05	1.29343e-05
20.4245	6.79496e-06					1.0103e-05	4.58959e-06	9.00036e-06	2.0981e-05	1.12951e-05
20.6247	8.52352e-06					8.70234e-06	4.41077e-06	1.33813e-05	1.99081e-05	8.64273e-06
20.8249	8.82155e-06					8.07649e-06	6.61614e-06	1.01925e-05	1.57953e-05	1.01925e-05
21.0251	8.04669e-06					1.04309e-05	6.82476e-06	1.26362e-05	1.38581e-05	1.14143e-05
21.2253	6.97377e-06					7.54002e-06	2.74183e-06	1.25468e-05	1.54079e-05	9.86463e-06
21.4255	1.02521e-05					1.23978e-05	4.20216e-06	1.12355e-05	1.46032e-05	7.12278e-06
21.6257	7.51021e-06					1.12057e-05	5.51346e-06	8.97056e-06	1.81199e-05	9.77522e-06
21.8259	7.86787e-06					8.76194e-06	1.46032e-06	1.14143e-05	2.16366e-05	1.23084e-05
22.0261	7.2718e-06					1.03713e-05	1.60933e-06	9.95403e-06	1.93716e-05	9.08977e-06
22.2263	8.2851e-06					8.2553e-06	4.4704e-07	7.80827e-06	1.4335e-05	1.06693e-05
22.4265	8.04669e-06					9.17917e-06	-2.98e-08	9.4772e-06	1.53781e-05	9.26858e-06
22.6267	8.04669e-06					7.21219e-06	5.06642e-06	1.07289e-05	1.42158e-05	1.04309e-05
22.8269	7.68906e-06					1.00136e-05	4.88761e-06	7.03338e-06	2.00869e-05	9.35799e-06
23.0271	6.85456e-06					7.24199e-06	4.55978e-06	1.05501e-05	2.02657e-05	9.03016e-06
23.2273	8.2255e-06					8.91095e-06	5.21544e-06	1.15634e-05	1.40668e-05	1.01627e-05
23.4275	8.2255e-06					1.05203e-05	3.93394e-06	1.17124e-05	1.51098e-05	8.82155e-06
23.6277	7.92748e-06					1.02521e-05	1.37091e-06	8.73214e-06	1.9014e-05	1.12653e-05
23.8279	7.09298e-06					9.507e-06	6.85456e-06	1.06395e-05	1.92226e-05	6.0797e-06
24.0281	7.62945e-06					1.13249e-05	5.15583e-06	8.55332e-06	1.70172e-05	6.19891e-06
24.2282	7.92748e-06					9.98384e-06	5.45385e-06	1.1474e-05	1.69874e-05	8.88115e-06
24.4284	7.86787e-06					8.82155e-06	5.66247e-06	1.01627e-05	1.5855e-05	1.14442e-05
24.6286	6.31812e-06					6.82476e-06	5.09623e-06	9.71562e-06	1.24276e-05	9.77522e-06
24.8288	7.45061e-06					1.09077e-05	5.93069e-06	7.74866e-06	1.51396e-05	5.54326e-06
25.029	8.16589e-06					9.35799e-06	5.30484e-06	1.32323e-05	1.77027e-05	7.54002e-06
25.2292	7.51021e-06					8.61293e-06	3.75511e-06	1.06395e-05	9.80502e-06	6.79496e-06
25.4294	7.74866e-06					8.85135e-06	-5.3645e-07	1.09673e-05	1.52887e-05	1.06395e-05
25.6296	7.15259e-06					1.02521e-05	5.54326e-06	1.03415e-05	1.48416e-05	8.1957e-06
25.8298	8.34471e-06					8.16589e-06	4.08295e-06	1.06097e-05	1.70172e-05	4.7386e-06
26.03	6.61614e-06					6.25852e-06	2.68222e-06	9.05996e-06	1.26362e-05	9.17917e-06
26.2302	6.25852e-06					9.86463e-06	5.45385e-06	1.03117e-05	1.45734e-05	4.82801e-06
26.4304	7.62945e-06					8.16589e-06	4.55978e-06	1.06991e-05	1.42754e-05	8.88115e-06
26.6306	8.58313e-06					8.13609e-06	1.63914e-06	1.00732e-05	1.42158e-05	6.49694e-06
26.8308	8.94075e-06					7.06318e-06	6.61614e-06	9.17917e-06	1.7047e-05	9.89443e-06
27.031	7.45061e-06					8.91095e-06	5.09623e-06	9.62621e-06	1.68086e-05	7.3612e-06
27.2312	8.40431e-06					1.07587e-05	5.78168e-06	8.76194e-06	1.49906e-05	8.13609e-06
27.4314	8.34471e-06					1.12057e-05	4.08295e-06	1.18614e-05	1.68384e-05	6.55654e-06
27.6316	6.61614e-06					1.15634e-05	3.7253e-06	9.03016e-06	1.78219e-05	7.00357e-06
27.8318	6.97377e-06					1.11461e-05	3.8743e-07	8.2851e-06	1.16826e-05	6.76516e-06
28.0319	8.2851e-06					1.14442e-05	1.93717e-06	1.03415e-05	1.64212e-05	3.93394e-06
28.2322	7.21219e-06					1.15038e-05	4.41077e-06	1.0103e-05	1.34707e-05	6.0797e-06
28.4323	8.64273e-06					1.2666e-05	1.46032e-06	9.29838e-06	1.71066e-05	5.57306e-06
28.6325	7.62945e-06					8.82155e-06	6.0499e-06	8.97056e-06	1.57357e-05	6.10951e-06
28.8327	7.86787e-06					6.97377e-06	5.09623e-06	9.32819e-06	1.96398e-05	6.55654e-06
29.0329	7.62945e-06					1.06395e-05	5.45385e-06	1.00434e-05	1.72557e-05	4.94721e-06
29.2331	6.79496e-06					1.08779e-05	3.06965e-06	9.507e-06	1.65404e-05	6.85456e-06
29.4333	7.2718e-06					1.02819e-05	3.6359e-06	6.0201e-06	1.4782e-05	8.07649e-06
29.6335	6.91417e-06					1.10567e-05	6.52674e-06	1.17422e-05	2.00571e-05	7.39101e-06
29.8337	6.97377e-06					7.68906e-06	3.01005e-06	1.06395e-05	2.02359e-05	3.6061e-06
30.0339	7.74866e-06					9.62621e-06	1.31131e-06	1.11461e-05	1.43052e-05	7.48041e-06
30.2341	7.92748e-06					6.76516e-06	-1.04309e-06	9.71562e-06	1.89544e-05	8.88115e-06
30.4343	7.09298e-06					8.46392e-06	1.46032e-06	5.96049e-06	1.4037e-05	5.21544e-06
30.6345	9.71562e-06					7.95728e-06	5.87109e-06	8.82155e-06	1.79411e-05	7.42081e-06
30.8347	7.03338e-06					2.83124e-06	4.55978e-06	7.42081e-06	1.32323e-05	8.64273e-06
31.0349	7.21219e-06					4.7088e-06	2.4438e-06	7.54002e-06	9.98384e-06	5.57306e-06
31.2351	6.97377e-06					2.17558e-06	4.91741e-06	9.03016e-06	1.43946e-05	8.31491e-06
31.4353	8.16589e-06					5.3645e-07	8.0467e-07	7.06318e-06	1.62424e-05	3.99354e-06
31.6355	7.39101e-06					5.60287e-06	2.47361e-06	9.23878e-06	1.46628e-05	5.15583e-06
31.8357	6.91417e-06					6.79496e-06	4.38097e-06	8.85135e-06	1.37091e-05	8.61293e-06
32.0359	7.15259e-06					1.02223e-05	2.11598e-06	9.74542e-06	1.74643e-05	5.84128e-06
32.236	7.15259e-06					6.97377e-06	3.54649e-06	9.86463e-06	1.62126e-05	7.51021e-06
32.4362	8.34471e-06					1.04309e-05	2.59282e-06	9.92423e-06	1.37389e-05	4.88761e-06
32.6364	7.80827e-06					7.48041e-06	3.78491e-06	8.73214e-06	1.5855e-05	5.45385e-06
32.8366	7.3314e-06					1.05203e-05	2.17558e-06	1.11759e-05	1.66596e-05	7.77846e-06
33.0368	7.15259e-06					8.46392e-06	5.30484e-06	8.85135e-06	1.9014e-05	6.46713e-06
33.237	7.15259e-06					1.02521e-05	2.414e-06	6.25852e-06	1.4186e-05	7.39101e-06
33.4372	7.09298e-06					9.29838e-06	5.24524e-06	8.46392e-06	1.14143e-05	8.97056e-06
33.6374	6.61614e-06					1.02521e-05	3.33787e-06	7.42081e-06	1.63616e-05	4.82801e-06
33.8376	6.67575e-06					9.44739e-06	4.67899e-06	6.85456e-06	1.60934e-05	5.81148e-06
34.0378	7.56982e-06					9.68581e-06	1.04309e-06	8.2553e-06	1.19806e-05	3.54649e-06
34.238	7.74866e-06					7.83807e-06	4.50018e-06	9.23878e-06	8.2851e-06	3.33787e-06
34.4382	5.48366e-06					9.29838e-06	5.6625e-07	7.77846e-06	9.68581e-06	5.57306e-06
34.6384	7.15259e-06					6.22871e-06	4.94721e-06	9.71562e-06	1.91928e-05	8.46392e-06
34.8386	6.61614e-06					9.98384e-06	1.31131e-06	7.68906e-06	1.29343e-05	8.10629e-06
35.0388	6.61614e-06					4.14255e-06	3.6955e-06	8.52352e-06	1.95802e-05	2.23519e-06
35.239	6.97377e-06					7.56982e-06	7.71886e-06	8.40431e-06	1.19508e-05	7.21219e-06
35.4392	6.25852e-06					7.89767e-06	1.7882e-07	8.97056e-06	1.78815e-05	6.67575e-06
35.6394	6.19891e-06					1.01627e-05	4.26176e-06	9.20898e-06	1.40071e-05	5.84128e-06
35.8396	5.66247e-06					7.06318e-06	3.6657e-06	9.00036e-06	1.6004e-05	3.09946e-06
36.0397	5.84128e-06					7.3612e-06	5.21544e-06	8.16589e-06	1.25468e-05	6.52674e-06
36.2399	6.55654e-06					6.5565e-07	5.0664e-07	9.00036e-06	1.04905e-05	4.08295e-06
36.4401	5.78168e-06					7.2718e-06	3.27827e-06	9.14937e-06	1.58251e-05	4.32137e-06
36.6403	5.00682e-06					9.59641e-06	3.7253e-06	9.23878e-06	1.37389e-05	8.82155e-06
36.8405	6.55654e-06					9.23878e-06	3.01005e-06	4.7982e-06	1.26064e-05	3.01005e-06
37.0407	6.25852e-06					9.4772e-06	1.90736e-06	4.14255e-06	1.15634e-05	2.92064e-06
37.2409	6.0201e-06					8.10629e-06	4.82801e-06	7.03338e-06	1.28151e-05	3.57629e-06
37.4411	7.2718e-06					6.94397e-06	1.81795e-06	9.08977e-06	1.17124e-05	8.16589e-06
37.6413	6.0797e-06					3.15906e-06	5.15583e-06	9.507e-06	1.25468e-05	2.3246e-06
37.8415	6.49694e-06					8.16589e-06	1.37091e-06	8.52352e-06	1.26958e-05	4.05314e-06
38.0417	6.0201e-06					7.45061e-06	4.20216e-06	8.37451e-06	9.5666e-06	8.61293e-06
38.2419	6.0797e-06					9.20898e-06	3.09946e-06	6.46713e-06	1.27256e-05	6.31812e-06
38.4421	6.13931e-06					7.86787e-06	4.91741e-06	3.90413e-06	9.86463e-06	3.42728e-06
38.6423	6.91417e-06					7.62945e-06	4.35117e-06	5.75188e-06	9.59641e-06	2.50341e-06
38.8425	5.00682e-06					4.97702e-06	4.23196e-06	7.62945e-06	1.30237e-05	2.74183e-06
39.0427	6.13931e-06					7.06318e-06	5.18563e-06	8.10629e-06	9.74542e-06	5.09623e-06
39.2429	6.67575e-06					7.71886e-06	6.2585e-07	7.39101e-06	1.10865e-05	1.72854e-06
39.4431	6.61614e-06					7.12278e-06	4.85781e-06	8.2255e-06	1.06693e-05	6.25852e-06
39.6433	6.49694e-06					5.33464e-06	4.08295e-06	6.61614e-06	1.2219e-05	2.56301e-06
39.8434	5.60287e-06					6.34792e-06	4.91741e-06	7.00357e-06	1.35303e-05	4.7386e-06
40.0436	6.31812e-06					4.50018e-06	4.29156e-06	5.09623e-06	1.20998e-05	3.42728e-06
40.2438	6.31812e-06					6.70555e-06	-2.6822e-07	4.7982e-06	6.58634e-06	8.61293e-06
40.444	5.78168e-06					8.2255e-06	3.42728e-06	7.24199e-06	1.18316e-05	3.54649e-06
40.6442	5.30484e-06					6.25852e-06	3.24847e-06	8.16589e-06	1.17422e-05	5.21544e-06
40.8444	5.66247e-06					8.94075e-06	-2.0862e-07	7.03338e-06	1.21892e-05	5.15583e-06
41.0446	5.36445e-06					3.7253e-06	4.58959e-06	8.94075e-06	1.05203e-05	8.16589e-06
41.2448	5.66247e-06					4.55978e-06	2.26499e-06	8.79174e-06	1.33813e-05	6.0797e-06
41.445	5.36445e-06					2.17558e-06	4.97702e-06	8.49372e-06	1.40668e-05	1.99677e-06
41.6452	5.84128e-06					6.0797e-06	3.33787e-06	5.63267e-06	1.33217e-05	1.46032e-06
41.8454	5.42405e-06					5.18563e-06	3.54649e-06	6.94397e-06	1.24574e-05	3.90413e-06
42.0456	4.52998e-06					4.55978e-06	3.09946e-06	4.38097e-06	1.20104e-05	3.42728e-06
42.2458	6.55654e-06					5.45385e-06	5.9605e-07	6.70555e-06	1.11759e-05	4.44058e-06
42.446	5.30484e-06					4.85781e-06	4.67899e-06	6.34792e-06	1.2666e-05	2.11598e-06
42.6462	3.51669e-06					7.39101e-06	3.21867e-06	7.62945e-06	9.74542e-06	3.39748e-06
42.8464	4.64919e-06					7.2718e-06	5.27504e-06	8.46392e-06	1.12057e-05	4.7386e-06
43.0466	5.06642e-06					4.38097e-06	4.44058e-06	8.1957e-06	1.29343e-05	3.30807e-06
43.2468	4.05314e-06					6.28832e-06	1.78815e-06	8.37451e-06	1.04905e-05	2.95044e-06
43.447	6.13931e-06					6.55654e-06	2.92064e-06	7.06318e-06	6.52674e-06	4.23196e-06
43.6472	5.18563e-06					5.15583e-06	2.92064e-06	6.70555e-06	8.52352e-06	7.39101e-06
43.8473	4.58959e-06					4.67899e-06	3.06965e-06	5.18563e-06	1.47224e-05	5.9903e-06
44.0475	4.58959e-06					-8.9407e-07	2.20539e-06	5.78168e-06	1.22786e-05	3.7253e-06
44.2477	4.52998e-06					5.36445e-06	2.3544e-06	6.64595e-06	1.32323e-05	4.88761e-06
44.4479	4.41077e-06					2.3842e-07	3.27827e-06	6.52674e-06	1.06991e-05	4.7386e-06
44.6481	4.52998e-06					6.0201e-06	1.99677e-06	7.62945e-06	1.16528e-05	5.00682e-06
44.8483	4.05314e-06					3.75511e-06	-8.3447e-07	8.58313e-06	1.09971e-05	7.68906e-06
45.0485	3.39748e-06					1.4901e-07	1.4901e-07	7.95728e-06	1.49906e-05	5.00682e-06
45.2487	3.99354e-06					4.7982e-06	2.74183e-06	6.34792e-06	1.28747e-05	2.3246e-06
45.4489	5.36445e-06					2.0862e-07	2.71203e-06	6.46713e-06	7.59962e-06	3.96374e-06
45.6491	4.23196e-06					5.63267e-06	3.90413e-06	6.97377e-06	7.54002e-06	4.85781e-06
45.8493	4.88761e-06					4.52998e-06	1.54973e-06	8.37451e-06	7.21219e-06	3.27827e-06
46.0495	3.39748e-06					3.33787e-06	2.3842e-06	6.28832e-06	1.12057e-05	1.63914e-06
46.2497	3.57629e-06					-9.2388e-07	2.4438e-06	4.08295e-06	1.13547e-05	4.88761e-06
46.4499	3.93394e-06					4.11275e-06	-1.2517e-06	7.74866e-06	1.14143e-05	6.43733e-06
46.6501	4.82801e-06					5.87109e-06	3.39748e-06	6.19891e-06	9.74542e-06	6.19891e-06
46.8503	3.57629e-06					6.58634e-06	3.01005e-06	7.62945e-06	9.32819e-06	2.92064e-06
47.0505	3.75511e-06					3.90413e-06	1.99677e-06	6.91417e-06	1.24574e-05	5.06642e-06
47.2507	3.51669e-06					5.45385e-06	2.56301e-06	6.55654e-06	1.09375e-05	3.30807e-06
47.4509	3.51669e-06					4.35117e-06	3.03985e-06	7.09298e-06	9.17917e-06	4.14255e-06
47.651	2.50341e-06					3.45708e-06	1.66894e-06	4.38097e-06	1.12057e-05	4.08295e-06
47.8512	3.57629e-06					6.64595e-06	8.9407e-07	4.52998e-06	1.07885e-05	4.47038e-06
48.0514	2.92064e-06					5.03662e-06	4.08295e-06	6.82476e-06	6.58634e-06	6.76516e-06
48.2516	3.15906e-06					-1.28151e-06	2.50341e-06	5.9903e-06	1.09971e-05	7.24199e-06
48.4518	3.33787e-06					4.08295e-06	-7.4506e-07	7.3612e-06	1.07289e-05	5.51346e-06
48.652	2.68222e-06					4.47038e-06	3.2783e-07	5.54326e-06	1.27555e-05	6.97377e-06
48.8522	2.4438e-06					7.2718e-06	1.34111e-06	6.13931e-06	8.67253e-06	5.66247e-06
49.0524	3.39748e-06					5.48366e-06	3.39748e-06	7.54002e-06	7.2718e-06	2.62262e-06
49.2526	2.56301e-06					-8.941e-08	1.40072e-06	6.28832e-06	1.40071e-05	6.10951e-06
49.4528	3.45708e-06					3.42728e-06	8.0467e-07	7.2718e-06	8.94075e-06	4.91741e-06
49.653	2.3246e-06					8.9407e-07	1.01329e-06	5.96049e-06	9.44739e-06	4.88761e-06
49.8532	2.4438e-06					5.87109e-06	1.93717e-06	6.85456e-06	1.15634e-05	1.1325e-06
50.0534	2.68222e-06					4.64919e-06	-8.941e-08	7.09298e-06	1.05799e-05	2.20539e-06
50.2536	1.90736e-06					-1.2219e-06	5.961e-08	6.82476e-06	6.79496e-06	1.1623e-06
50.4538	1.60933e-06					6.0499e-06	2.29479e-06	7.18239e-06	1.80007e-05	5.15583e-06
50.654	3.57629e-06					4.64919e-06	1.69874e-06	4.41077e-06	5.66247e-06	3.12926e-06
50.8542	3.6955e-06					5.21544e-06	2.47361e-06	6.91417e-06	1.37389e-05	4.64919e-06
51.0544	3.21867e-06					3.09946e-06	1.90736e-06	8.2255e-06	7.54002e-06	7.77846e-06
51.2546	3.39748e-06					3.8743e-07	-1.04309e-06	4.97702e-06	1.12951e-05	3.21867e-06
51.4547	2.20539e-06					4.32137e-06	2.71203e-06	7.21219e-06	4.94721e-06	5.00682e-06
51.6549	1.90736e-06					-8.941e-08	1.78815e-06	5.57306e-06	1.24276e-05	5.93069e-06
51.8551	2.56301e-06					4.64919e-06	-1.28151e-06	6.16911e-06	4.97702e-06	3.18886e-06
52.0553	2.3246e-06					2.14578e-06	-1.1921e-07	6.34792e-06	8.34471e-06	2.86104e-06
52.2555	1.84775e-06					1.66894e-06	3.51669e-06	5.66247e-06	9.23878e-06	7.74866e-06
52.4557	2.80143e-06					4.44058e-06	2.20539e-06	5.27504e-06	1.12653e-05	2.17558e-06
52.6559	2.08618e-06					4.26176e-06	2.14578e-06	3.27827e-06	1.47224e-05	1.07289e-06
52.8561	2.50341e-06					4.05314e-06	-3.2783e-07	5.57306e-06	7.56982e-06	8.941e-08
53.0563	3.27827e-06					4.26176e-06	2.4438e-06	3.90413e-06	6.61614e-06	6.88437e-06
53.2565	3.21867e-06					-4.7684e-07	-3.2783e-07	4.32137e-06	1.06693e-05	2.68222e-06
53.4567	2.4438e-06					-1.99677e-06	-8.0467e-07	4.97702e-06	1.38879e-05	-1.1921e-07
53.6569	1.96697e-06					4.47038e-06	4.02334e-06	3.7253e-06	1.12355e-05	8.3447e-07
53.8571	8.9407e-07					4.44058e-06	2.05637e-06	5.42405e-06	7.3612e-06	5.72208e-06
54.0573	2.62262e-06					2.53321e-06	-3.2783e-07	5.66247e-06	9.32819e-06	1.54973e-06
54.2575	2.08618e-06					3.2783e-07	2.4438e-06	4.58959e-06	5.15583e-06	2.29479e-06
54.4577	1.96697e-06					-2.20539e-06	4.23196e-06	5.54326e-06	1.207e-05	4.7088e-06
54.6579	2.02657e-06					6.0201e-06	2.3842e-06	5.96049e-06	1.207e-05	1.2219e-06
54.8581	3.27827e-06					3.51669e-06	1.93717e-06	4.23196e-06	1.21594e-05	5.84128e-06
55.0583	2.14578e-06					3.51669e-06	6.2585e-07	5.75188e-06	1.07885e-05	1.69874e-06
55.2585	1.78815e-06					3.87433e-06	1.7882e-07	6.25852e-06	1.22786e-05	3.96374e-06
55.4586	1.78815e-06					-5.6625e-07	1.37091e-06	3.03985e-06	1.06991e-05	5.42405e-06
55.6588	2.4438e-06					3.09946e-06	-1.07289e-06	4.94721e-06	9.89443e-06	3.2783e-07
55.859	2.3246e-06					2.80143e-06	1.72854e-06	6.43733e-06	1.45436e-05	4.08295e-06
56.0592	1.49012e-06					4.14255e-06	1.07289e-06	7.45061e-06	1.32323e-05	-2.71203e-06
56.2594	1.31131e-06					3.54649e-06	2.17558e-06	6.64595e-06	7.77846e-06	1.90736e-06
56.4596	2.14578e-06					-1.07289e-06	2.3246e-06	4.05314e-06	1.13547e-05	2.98025e-06
56.6598	1.84775e-06					-2.59282e-06	5.6625e-07	1.78815e-06	9.5368e-06	5.12603e-06
56.86	2.08618e-06					1.54973e-06	3.6061e-06	7.3612e-06	1.06395e-05	2.9802e-07
57.0602	2.26499e-06					3.33787e-06	1.07289e-06	2.3246e-06	8.58313e-06	4.52998e-06
57.2604	2.56301e-06					2.89084e-06	3.09946e-06	5.12603e-06	7.18239e-06	5.24524e-06
57.4606	2.68222e-06					9.5368e-07	2.62262e-06	6.67575e-06	8.04669e-06	2.20539e-06
57.6608	1.72854e-06					3.81473e-06	2.77163e-06	5.00682e-06	7.56982e-06	2.92064e-06
57.861	1.72854e-06					3.84453e-06	-6.2585e-07	2.71203e-06	9.62621e-06	5.15583e-06
58.0612	2.02657e-06					3.6061e-06	2.23519e-06	3.81473e-06	1.20104e-05	-1.1623e-06
58.2614	2.20539e-06					3.57629e-06	3.27827e-06	4.7386e-06	1.15038e-05	-1.51993e-06
58.4616	1.60933e-06					1.87755e-06	-4.1723e-07	4.82801e-06	7.74866e-06	1.93717e-06
58.6618	2.50341e-06					-3.5763e-07	5.9605e-07	3.6359e-06	9.23878e-06	2.89084e-06
58.862	1.43052e-06					3.6359e-06	2.53321e-06	1.28151e-06	1.31727e-05	2.3544e-06
59.0622	1.72854e-06					4.05314e-06	1.84775e-06	2.11598e-06	7.68906e-06	0
59.2623	1.1325e-06					4.58959e-06	6.5565e-07	3.36768e-06	1.42754e-05	1.75834e-06
59.4625	2.56301e-06					3.81473e-06	-2.0862e-07	9.29838e-06	8.2553e-06	4.02334e-06
59.6627	2.4438e-06					2.3246e-06	-2.47361e-06	-6.79496e-06	7.06318e-06	4.97702e-06
59.8629	2.3842e-06					3.42728e-06	3.2783e-07	1.29641e-05	4.64919e-06	1.1623e-06
61.9997	7.7486e-07					4.29156e-06	2.62262e-06	-2.83124e-06	7.3314e-06	5.69227e-06
63.9996	1.31131e-06					1.81795e-06	-2.65242e-06	1.86564e-05	1.27256e-05	-2.02657e-06
65.9996	1.54973e-06					1.1623e-06	-2.29479e-06	1.65404e-05	8.07649e-06	-9.8348e-07
67.9995	6.5565e-07					-1.99677e-06	-8.941e-08	-5.75188e-06	3.45708e-06	7.1526e-07
69.9995	1.1921e-06					6.5565e-07	-7.7486e-07	-4.26176e-06	9.08977e-06	5.21544e-06
71.9994	4.1723e-07					1.75834e-06	-1.31131e-06	-1.33515e-05	6.82476e-06	-8.9407e-07
73.9994	6.5565e-07					-2.98e-08	-2.29479e-06	-4.61939e-06	2.26499e-06	4.38097e-06
75.9993	1.49012e-06					-1.90736e-06	-6.5565e-07	-6.19891e-06	3.30807e-06	2.92064e-06
77.9993	8.3447e-07					1.63914e-06	1.54973e-06	1.04309e-06	5.03662e-06	-1.46032e-06
79.9992	-3.5763e-07					2.71203e-06	-8.0467e-07	2.11896e-05	5.84128e-06	-2.05637e-06
81.9992	7.1526e-07					-1.81795e-06	-1.2219e-06	-1.80305e-05	4.7982e-06	-3.48689e-06
83.9991	5.3645e-07					-1.96697e-06	-2.6822e-07	1.68086e-05	3.87433e-06	-3.12926e-06
85.999	-1.37091e-06					2.20539e-06	5.961e-08	-4.85781e-06	1.2219e-06	2.02657e-06
87.999	-7.1526e-07					9.2388e-07	-4.91741e-06	1.23084e-05	8.61293e-06	-3.48689e-06
89.9989	-1.07289e-06					-3.18886e-06	-2.17558e-06	2.08618e-06	6.10951e-06	1.07289e-06
91.9989	0					1.49012e-06	-1.49012e-06	6.55654e-06	4.11275e-06	-1.87755e-06
93.9988	-1.2517e-06					1.4901e-07	-4.85781e-06	3.87433e-06	3.21867e-06	1.69874e-06
95.9988	-7.1526e-07					-1.7882e-07	-2.59282e-06	5.12603e-06	5.27504e-06	-5.0664e-07
97.9987	-1.60933e-06					-2.95044e-06	-1.57953e-06	2.56301e-06	1.75834e-06	-3.36768e-06
99.9987	-7.7486e-07					-3.5763e-07	-4.02334e-06	-6.5565e-07	1.7882e-07	-3.30807e-06
101.999	-1.96697e-06					-3.90413e-06	-3.6061e-06	2.77163e-06	4.20216e-06	-7.7486e-07
103.999	-4.7684e-07					1.7882e-07	-2.50341e-06	1.1921e-06	7.7486e-07	-5.09623e-06
105.999	-1.96697e-06					2.9802e-07	-2.74183e-06	2.11598e-06	2.83124e-06	-2.47361e-06
107.998	-2.08618e-06					-1.78815e-06	-2.83124e-06	-1.63914e-06	-1.46032e-06	-2.56301e-06
109.998	-3.09946e-06					2.9802e-07	-1.31131e-06	1.01329e-06	-2.3842e-06	-8.9407e-07
111.998	-2.08618e-06					-3.15906e-06	-3.7253e-06	8.3447e-07	1.1623e-06	-3.87433e-06
113.998	-2.74183e-06					-1.34111e-06	-2.29479e-06	-1.46032e-06	-1.31131e-06	-5.48366e-06
115.998	-2.74183e-06					-2.3246e-06	-4.05314e-06	-6.2585e-07	-2.98025e-06	7.1526e-07
117.998	-2.68222e-06					-4.97702e-06	-4.97702e-06	1.1623e-06	7.7486e-07	1.4901e-07
119.998	-1.1325e-06					-3.45708e-06	-3.6955e-06	-1.57953e-06	2.08618e-06	-2.53321e-06
121.998	-2.3842e-06					-9.8348e-07	-3.27827e-06	-2.11598e-06	-4.14255e-06	-8.1957e-06
123.998	-4.11275e-06					-2.05637e-06	-7.65926e-06	-3.45708e-06	2.6822e-07	-2.9713e-05
125.998	-4.35117e-06					-2.3246e-06	-3.57629e-06	-3.7253e-06	7.4506e-07	-2.39016e-05
127.998	-3.6955e-06					-2.20539e-06	-3.7253e-06	-1.60933e-06	2.14578e-06	-5.12603e-06
129.998	-2.74183e-06					-5.33464e-06	-2.53321e-06	-5.6625e-07	-3.09946e-06	9.5368e-06
131.998	-2.14578e-06					-2.29479e-06	-8.1957e-06	1.2517e-06	-5.81148e-06	-3.87433e-06
133.998	-2.92064e-06					-4.05314e-06	-3.93394e-06	-2.14578e-06	-5.93069e-06	-1.12057e-05
135.998	-2.20539e-06					-3.21867e-06	-4.38097e-06	-4.82801e-06	-7.98708e-06	4.26176e-06
137.998	-2.62262e-06					-4.32137e-06	-4.08295e-06	-2.59282e-06	-2.59282e-06	9.44739e-06
139.998	-3.93394e-06					-7.09298e-06	-5.84128e-06	-3.84453e-06	-5.0664e-07	-2.3246e-06
141.998	-3.81473e-06					-3.01005e-06	-3.06965e-06	-4.17235e-06	-1.66894e-06	-3.51372e-05
143.997	-2.92064e-06					-4.14255e-06	-4.7982e-06	-3.03985e-06	-1.04309e-06	-1.74345e-05
145.997	-3.09946e-06					-3.57629e-06	-7.24199e-06	-2.3842e-06	1.49012e-06	2.51235e-05
147.997	-3.51669e-06					-4.50018e-06	-9.08977e-06	-3.78491e-06	1.43052e-06	-3.46305e-05
