# Supplementary material for: Ultrafast pseudospin quantum beats in multilayer WSe2 and MoSe2
Source: Nat Commun. 2022 Aug 25;13:4997. doi: 10.1038/s41467-022-32534-3 (PMC9411176; doi:10.1038/s41467-022-32534-3)
Supplement: Supplementary file 3 — Source Data [file 41467_2022_32534_MOESM3_ESM.zip › Supplementary source data FigS4.xlsx]

## Sheet: Sheet1
MoSe2 multilayer @ A2s in-plane B series
time (ps)	0T TRFE (a.u.)	1T TRFE (a.u.)	2T TRFE (a.u.)	3T TRFE (a.u.)	4T TRFE (a.u.)	5T TRFE (a.u.)	6T TRFE (a.u.)	7T TRFE (a.u.)	8T TRFE (a.u.)	9T TRFE (a.u.)
-1.99995	-7.62945e-06	-7.62945e-06	-1.66894e-06	-4.05314e-06	4.05314e-06	7.86787e-06	2.3842e-07	1.07289e-05	2.40804e-05	5.96049e-06
-1.79975	-1.97889e-05	-1.02521e-05	1.50204e-05	-1.14442e-05	4.7684e-06	8.10629e-06	3.81473e-06	8.58313e-06	4.0293e-05	1.6451e-05
-1.59956	-1.02521e-05	-6.19891e-06	-2.14578e-06	-7.62945e-06	4.52998e-06	9.5368e-06	2.3842e-06	1.1921e-05	8.34471e-06	2.86104e-06
-1.39936	-7.86787e-06	-7.86787e-06	-5.00682e-06	-5.24524e-06	3.81473e-06	7.86787e-06	-7.1526e-07	1.02521e-05	1.16826e-05	8.82155e-06
-1.19917	-3.33787e-06	-1.07289e-05	-3.33787e-06	-1.00136e-05	3.09946e-06	1.21594e-05	-1.66894e-06	1.14442e-05	2.50341e-05	1.14442e-05
-0.99897	-9.5368e-06	-5.00682e-06	4.7684e-07	-9.05996e-06	5.72208e-06	6.67575e-06	-3.33787e-06	9.29838e-06	2.43188e-05	7.62945e-06
-0.79878	5.48366e-06	-2.02657e-05	-5.72208e-06	-7.15259e-06	7.15259e-06	9.77522e-06	1.90736e-06	1.14442e-05	3.79088e-05	4.7684e-06
-0.44977	-3.55246e-05	-1.62126e-05	-2.45572e-05	-4.38693e-05	-1.33515e-05	3.48093e-05	2.36036e-05	3.5763e-05	9.51295e-05	-7.84402e-05
-0.39972	-9.656e-05	-6.8665e-05	8.39238e-05	0.000105381	-3.40941e-05	-2.2173e-05	-1.74047e-05	8.1778e-05	0.000606779	0.000186683
-0.34967	0.000485422	-0.000129224	0.000355961	1.04905e-05	0.000127793	0.000168086	0.000236512	0.000349762	-0.000195266	0.000517849
-0.29962	1.12057e-05	0.00148	5.9128e-05	-3.43325e-05	0.00116	0.00132	0.000952963	0.001	0.00504	0.00103
-0.24958	0.00136	0.00213	0.00348	0.00224	0.00314	0.00244	0.00263	0.00318	0.00261	0.00141
-0.19953	0.00444	0.00431	0.00434	0.0032	0.00429	0.00335	0.00342	0.00355	0.00233	0.00319
-0.14948	0.00218	0.00246	0.00307	0.00264	0.00205	0.00199	0.00174	0.0021	0.00546	0.00111
-0.09943	0.000685219	0.000808243	0.00088406	0.000879768	0.00064278	0.000595096	0.000689749	0.000950817	0.00116	0.000669483
-0.04938	9.84673e-05	0.000125409	0.000193597	9.51295e-05	0.000182868	0.000383141	0.000146152	0.000447752	0.00132	0.00012374
0.000667316	-8.24933e-05	-9.58447e-05	-4.24387e-05	-9.79905e-05	3.8624e-05	0.000121117	4.91145e-05	0.000207664	0.000141383	0.000344994
0.05072	-0.00017357	-0.000175239	-0.000118256	-0.000148536	-2.14578e-05	8.1778e-05	7.62945e-06	0.000128032	0.000367405	0.000204087
0.10076	-0.000229598	-0.000236035	-0.000163079	-0.000207187	-6.72345e-05	5.29292e-05	-4.43461e-05	9.67984e-05	0.000121594	0.000124217
0.15081	-0.000298502	-0.000275614	-0.000218869	-0.000228168	-0.000102044	1.90736e-05	-5.00681e-05	8.9169e-05	0.000198842	0.000127078
0.20086	-0.000313999	-0.000293018	-0.00024605	-0.000260117	-0.000131131	4.52998e-06	-5.26907e-05	6.24661e-05	0.000161649	0.000137092
0.25091	-0.000337841	-0.000293257	-0.000272276	-0.000267746	-0.000145675	2.3842e-07	-6.5804e-05	7.20029e-05	0.000183345	0.00011015
0.30096	-0.000359537	-0.000349285	-0.000288727	-0.000293257	-0.000116826	1.02521e-05	-7.67712e-05	6.0797e-05	0.000170947	9.84673e-05
0.35101	-0.000355007	-0.00037122	-0.000299932	-0.000296118	-0.000132323	0	-7.08108e-05	6.24661e-05	0.000186921	0.000132562
0.40106	-0.000378372	-0.000345709	-0.000277998	-0.00028968	-0.000141383	-5.96049e-06	-6.84266e-05	6.05586e-05	0.00019455	0.000139714
0.45111	-0.000374557	-0.000345947	-0.000293972	-0.000283005	-0.000140668	-4.52998e-06	-6.89034e-05	6.69961e-05	0.000204802	0.000150443
0.50115	-0.000374557	-0.000371458	-0.000298502	-0.000291349	-0.000142098	-7.62945e-06	-6.27046e-05	6.96187e-05	0.000217916	0.000163794
0.5512	-0.00035906	-0.000367405	-0.000299217	-0.000284912	-0.000138999	-4.7684e-06	-6.1274e-05	7.79633e-05	0.00020814	0.000181914
0.60125	-0.000381948	-0.000360968	-0.000301363	-0.000280621	-0.000129701	2.86104e-06	-5.29292e-05	8.36854e-05	0.000235797	0.000184775
0.6513	-0.000360014	-0.00035763	-0.000286581	-0.000270845	-0.000131131	4.52998e-06	-4.50613e-05	9.84673e-05	0.000240804	0.000197888
0.70135	-0.000372173	-0.000356199	-0.000293495	-0.000262024	-0.000125886	9.5368e-06	-3.67167e-05	0.000105143	0.000278952	0.000216247
0.7514	-0.000364782	-0.000330688	-0.00028515	-0.000247242	-0.000123025	1.66894e-05	-2.9564e-05	0.000118971	0.000272276	0.000239612
0.80145	-0.000350477	-0.000353577	-0.000260832	-0.000264885	-0.000104666	2.57493e-05	-2.05041e-05	0.000125171	0.00029874	0.000253202
0.8515	-0.000337841	-0.00033951	-0.000262978	-0.000242949	-0.00010252	3.00409e-05	-1.07289e-05	0.000143767	0.00034094	0.000261309
0.90154	-0.000338795	-0.000327351	-0.000248911	-0.000234843	-9.27453e-05	4.17235e-05	-1.66894e-06	0.000153304	0.000333788	0.000285627
0.95159	-0.000331165	-0.00031686	-0.000239373	-0.000218154	-8.27317e-05	4.64919e-05	7.62945e-06	0.000157119	0.000337603	0.000281813
1.00164	-0.000315668	-0.000313761	-0.00023389	-0.000203134	-7.36718e-05	5.6267e-05	1.69278e-05	0.000175954	0.000350477	0.000291826
1.05169	-0.000313045	-0.000296833	-0.000224353	-0.000193358	-6.24661e-05	6.62808e-05	2.9564e-05	0.000186921	0.000378849	0.000302078
1.10174	-0.000302793	-0.000286581	-0.000210048	-0.000180722	-5.19755e-05	7.27181e-05	3.55246e-05	0.000186683	0.000381472	0.000294926
1.15179	-0.000292065	-0.000283005	-0.000204087	-0.00017047	-4.38693e-05	7.98707e-05	4.52998e-05	0.000191213	0.000382187	0.000298979
1.20184	-0.000304939	-0.000281336	-0.000190497	-0.000154019	-2.98024e-05	8.84538e-05	5.45981e-05	0.000198127	0.000397446	0.000313999
1.25189	-0.000287535	-0.000263693	-0.000184537	-0.000149728	-1.50204e-05	9.15532e-05	5.88896e-05	0.000202418	0.000399591	0.000297548
1.30193	-0.000254156	-0.00025654	-0.000158549	-0.000110865	-2.2173e-05	9.89442e-05	6.2943e-05	0.000219823	0.00041032	0.000301125
1.35198	-0.000245335	-0.000244381	-0.000147344	-0.000121356	-1.40668e-05	0.000117064	6.96187e-05	0.000218631	0.000396492	0.00029278
1.40203	-0.000244381	-0.000243188	-0.000148297	-0.000108958	9.77522e-06	0.000112772	7.22413e-05	0.000219584	0.000417473	0.000290634
1.45208	-0.000241519	-0.000231267	-0.000133515	-0.000102997	1.02521e-05	0.000124455	8.1778e-05	0.000216723	0.000396254	0.000284912
1.50213	-0.000244619	-0.000213862	-0.000129224	-9.51295e-05	2.02657e-05	0.00012827	8.22549e-05	0.000219823	0.000389101	0.000281336
1.55218	-0.000230552	-0.000219823	-0.000122548	-8.27317e-05	2.78951e-05	0.00013137	8.6308e-05	0.000221253	0.000379564	0.000267269
1.60223	-0.000224353	-0.000200749	-0.000111342	-7.46255e-05	3.02793e-05	0.000136376	8.9169e-05	0.000220777	0.000367643	0.000261309
1.65227	-0.000217439	-0.000197173	-0.000104666	-6.38966e-05	3.91009e-05	0.000137568	8.65464e-05	0.000210525	0.000369789	0.000245335
1.70232	-0.000202895	-0.000185967	-9.203e-05	-5.65054e-05	4.57766e-05	0.000140668	8.84538e-05	0.00021124	0.000354769	0.00023079
1.75237	-0.000201226	-0.000177384	-8.53543e-05	-5.14986e-05	4.93529e-05	0.000138045	8.51159e-05	0.000203849	0.000343086	0.000219108
1.80242	-0.000198365	-0.00016904	-7.34334e-05	-4.19619e-05	5.6267e-05	0.000142098	8.3447e-05	0.000202418	0.000327351	0.000215531
1.85247	-0.000189544	-0.000166894	-7.20029e-05	-3.50478e-05	5.74591e-05	0.000144959	8.39238e-05	0.000198127	0.00033045	0.00020361
1.90252	-0.000186206	-0.000158311	-6.17509e-05	-3.07562e-05	6.19893e-05	0.000141145	8.22549e-05	0.000190259	0.000309469	0.000185967
1.95257	-0.000175954	-0.000155927	-5.48365e-05	-2.62262e-05	6.31814e-05	0.000145913	8.03475e-05	0.000185491	0.000314953	0.000180007
2.00262	-0.000170232	-0.000144721	-4.6015e-05	-1.76431e-05	6.84266e-05	0.00014329	7.55792e-05	0.000174285	0.000301125	0.000167609
2.05266	-0.000162364	-0.000136853	-4.05314e-05	-1.28747e-05	6.79498e-05	0.00014639	7.34334e-05	0.000168801	0.000287296	0.000164271
2.10271	-0.000159026	-0.000129224	-3.48093e-05	-9.29838e-06	7.08108e-05	0.000142337	6.77113e-05	0.000169755	0.000281574	0.000155927
2.15276	-0.000154019	-0.000128509	-2.62262e-05	-4.7684e-06	7.34334e-05	0.000137092	6.72345e-05	0.000157834	0.00027776	0.000142337
2.20281	-0.000149728	-0.000118494	-1.95504e-05	-2.3842e-06	7.36718e-05	0.000140906	6.10356e-05	0.00015235	0.000263693	0.000138284
2.25286	-0.000144721	-0.000118018	-1.66894e-05	2.62262e-06	7.48639e-05	0.000137807	5.55518e-05	0.00014329	0.000257256	0.000131608
2.30291	-0.000140668	-0.000109196	-9.77522e-06	7.62945e-06	7.46255e-05	0.000134946	5.41213e-05	0.000137092	0.000242949	0.000127078
2.35296	-0.000136853	-0.000103713	-6.19891e-06	7.62945e-06	7.62944e-05	0.000135423	4.48229e-05	0.000130654	0.000231505	0.000123979
2.40301	-0.000127555	-0.000101328	-1.90736e-06	1.40668e-05	7.46255e-05	0.0001328	4.57766e-05	0.000124694	0.000225306	0.000121594
2.45305	-0.000128032	-9.56063e-05	1.43052e-06	1.38283e-05	7.65328e-05	0.000128509	4.0293e-05	0.000115633	0.000216962	0.000117541
2.69996	-0.00010252	-8.10628e-05	1.90736e-05	2.86103e-05	7.00955e-05	0.000114441	1.81199e-05	9.46526e-05	0.00018716	0.000127078
2.90016	-9.08379e-05	-6.67577e-05	2.74183e-05	2.9564e-05	6.96187e-05	9.05995e-05	1.90736e-06	8.51159e-05	0.00020814	0.000128985
3.10035	-8.32085e-05	-5.6267e-05	4.12466e-05	3.31404e-05	5.96049e-05	8.84538e-05	-7.39101e-06	7.91554e-05	0.000204802	0.000158072
3.30055	-7.34334e-05	-4.48229e-05	4.17235e-05	3.52862e-05	5.72207e-05	8.24933e-05	-1.4782e-05	7.74865e-05	0.000225068	0.000180722
3.50074	-7.20029e-05	-3.83856e-05	5.22139e-05	3.07562e-05	4.29156e-05	6.69961e-05	-1.83583e-05	8.32085e-05	0.000239373	0.000189067
3.70094	-6.24661e-05	-3.38557e-05	5.48365e-05	2.78951e-05	3.43325e-05	5.98433e-05	-1.6451e-05	9.22685e-05	0.000253918	0.000196458
3.90113	-5.96049e-05	-2.52725e-05	5.88896e-05	2.33651e-05	2.6703e-05	5.60286e-05	-1.54973e-05	0.000108004	0.000265123	0.000201703
4.10133	-5.55518e-05	-2.12194e-05	5.81744e-05	2.12194e-05	1.57357e-05	4.8876e-05	-1.21594e-05	0.00011611	0.00027323	0.000194312
4.30152	-5.14986e-05	-2.14578e-05	6.74729e-05	7.86787e-06	-2.3842e-07	4.86376e-05	-4.52998e-06	0.000117779	0.000301125	0.00015998
4.50172	-4.79224e-05	-1.14442e-05	6.0797e-05	1.00136e-05	2.62262e-06	4.79224e-05	1.43052e-06	0.000136138	0.000271799	0.000164987
4.70191	-4.38693e-05	-1.43052e-05	6.0797e-05	4.29156e-06	-2.3842e-06	5.07834e-05	8.34471e-06	0.000138284	0.000264408	0.000144006
4.9021	-4.36308e-05	-7.62945e-06	5.9128e-05	0	-4.52998e-06	5.3406e-05	2.26499e-05	0.000142098	0.00024605	0.00012827
5.1023	-3.79088e-05	-4.29156e-06	6.03201e-05	-5.48366e-06	-7.86787e-06	5.72207e-05	2.86103e-05	0.000142337	0.000232936	0.000123502
5.30249	-3.83856e-05	-1.66894e-06	5.17371e-05	-7.62945e-06	-1.04905e-05	6.27046e-05	3.14715e-05	0.000138761	0.000218869	0.00012064
5.50269	-3.50478e-05	-4.7684e-07	6.05586e-05	-1.38283e-05	-1.09673e-05	6.74729e-05	3.60014e-05	0.000128985	0.000200034	0.000120879
5.70288	-2.83719e-05	2.62262e-06	6.17509e-05	-2.12194e-05	-5.00682e-06	6.84266e-05	4.12466e-05	0.000120402	0.000168563	0.000119448
5.90308	4.24387e-05	-4.26772e-05	4.43461e-05	-1.74047e-05	-1.38283e-05	4.33924e-05	8.96459e-05	0.000153304	2.02657e-05	0.000223638
6.10327	-3.24252e-05	5.24524e-06	4.69687e-05	-2.86103e-05	-5.00682e-06	8.13012e-05	2.74183e-05	9.91826e-05	0.000171424	0.000139714
6.30347	-2.78951e-05	2.14578e-06	4.43461e-05	-2.78951e-05	-2.3842e-06	8.84538e-05	3.64783e-05	9.60832e-05	0.000195504	0.000165702
6.50366	-2.9564e-05	7.39101e-06	3.31404e-05	-3.02793e-05	2.14578e-06	9.29837e-05	2.69414e-05	8.13012e-05	0.000201465	0.000182391
6.70386	-1.74047e-05	7.86787e-06	5.14986e-05	-3.55246e-05	7.15259e-06	9.58447e-05	2.36036e-05	8.1778e-05	0.000241996	0.000192643
6.90405	-2.57493e-05	7.15259e-06	3.55246e-05	-3.38557e-05	1.21594e-05	9.67984e-05	1.78815e-05	8.05859e-05	0.000223638	0.000185967
7.10425	-2.6703e-05	1.09673e-05	5.53133e-05	-3.33788e-05	1.4782e-05	9.60832e-05	1.21594e-05	7.93939e-05	0.000247004	0.000175
7.30444	-2.31267e-05	1.04905e-05	2.64646e-05	-2.93256e-05	1.90736e-05	9.56063e-05	6.19891e-06	8.13012e-05	0.000247242	0.000169278
7.50464	-2.83719e-05	1.57357e-05	4.36308e-05	-3.17099e-05	2.19346e-05	9.58447e-05	-1.43052e-06	8.86922e-05	0.000234605	0.000179292
7.70483	-2.33651e-05	9.29838e-06	3.48093e-05	-3.40941e-05	2.57493e-05	9.29837e-05	-4.05314e-06	9.39374e-05	0.00023985	0.00014782
7.90503	-2.2173e-05	1.04905e-05	3.07562e-05	-2.81335e-05	2.71798e-05	8.48775e-05	-7.62945e-06	9.79905e-05	0.000239135	0.000140668
8.10522	-2.64646e-05	1.14442e-05	2.93256e-05	-2.50341e-05	3.33788e-05	8.3447e-05	-9.5368e-06	0.000108719	0.00026417	0.000132085
8.30542	-1.85968e-05	1.21594e-05	3.40941e-05	-2.24115e-05	3.52862e-05	7.91554e-05	-1.35899e-05	0.000115633	0.000257017	0.000133515
8.50561	-2.05041e-05	1.09673e-05	3.45709e-05	-2.14578e-05	3.69551e-05	7.36718e-05	-1.21594e-05	0.000117302	0.000247004	0.000131131
8.70581	-2.45572e-05	9.29838e-06	2.64646e-05	-2.00273e-05	3.88625e-05	6.91419e-05	-9.05996e-06	0.000125409	0.000258448	0.000112772
8.906	9.63216e-05	0.000161649	0.000108719	-6.67577e-05	7.10492e-05	6.69961e-05	1.50204e-05	0.000136615	-0.000153542	0.000447752
9.1062	-1.97889e-05	1.81199e-05	2.78951e-05	-2.00273e-05	4.10082e-05	6.17509e-05	1.90736e-06	0.000126601	0.000177146	0.000167609
9.30639	-1.16826e-05	3.81473e-06	3.14715e-05	5.96049e-06	4.0293e-05	6.1274e-05	-1.90736e-06	0.00011611	0.00022173	0.000131131
9.50659	-2.16962e-05	2.45572e-05	4.0293e-05	2.88488e-05	8.46391e-05	6.50887e-05	1.78815e-05	0.000132085	0.000148059	0.000136853
9.70678	-1.54973e-05	1.16826e-05	2.05041e-05	-5.72208e-06	3.5763e-05	5.36444e-05	1.59742e-05	0.000118256	0.000200511	0.000166656
9.90698	-1.95504e-05	1.21594e-05	2.47956e-05	-2.3842e-06	3.31404e-05	5.53133e-05	1.88352e-05	0.000110865	0.000198127	0.000172139
10.1072	-2.31267e-05	8.82155e-06	2.57493e-05	-2.86104e-06	2.78951e-05	5.36444e-05	2.57493e-05	9.9421e-05	0.000192166	0.000175
10.3074	4.98297e-05	1.71663e-05	1.59742e-05	2.47956e-05	2.00273e-05	6.46119e-05	3.38557e-05	9.15532e-05	0.000291826	0.000183822
10.5076	-0.000106335	5.57902e-05	2.76567e-05	9.15532e-05	3.26636e-05	0.00010562	7.84402e-05	0.000161172	0.000468971	0.000160933
10.7078	-2.00273e-05	6.67575e-06	2.36036e-05	1.43052e-06	1.95504e-05	5.45981e-05	3.19483e-05	9.34605e-05	0.000198127	0.000173808
10.9079	-2.00273e-05	5.00682e-06	1.88352e-05	9.5368e-07	1.52589e-05	6.10356e-05	2.83719e-05	8.84538e-05	0.000219108	0.000158788
11.1082	-1.66894e-05	9.77522e-06	2.12194e-05	6.43733e-06	1.16826e-05	6.69961e-05	2.62262e-05	8.86922e-05	0.000220538	0.000150443
11.3083	-2.02657e-05	5.48366e-06	1.85968e-05	9.29838e-06	7.86787e-06	6.65192e-05	2.43188e-05	8.58312e-05	0.000225783	0.000152589
11.5085	-1.95504e-05	8.58313e-06	2.0981e-05	6.91417e-06	4.7684e-06	6.96187e-05	2.02657e-05	9.22685e-05	0.000240088	0.000148774
11.7087	-2.16962e-05	1.14442e-05	2.26499e-05	9.05996e-06	5.00682e-06	7.67712e-05	1.88352e-05	9.53679e-05	0.000230313	0.000139953
11.9089	-2.00273e-05	1.14442e-05	2.59877e-05	1.23978e-05	3.09946e-06	7.67712e-05	1.04905e-05	9.56063e-05	0.000225783	0.000150443
12.1091	-2.19346e-05	9.77522e-06	2.71798e-05	9.5368e-06	-4.52998e-06	8.67848e-05	1.04905e-05	0.000104428	0.000225306	0.000151635
12.3093	-2.07425e-05	1.09673e-05	2.69414e-05	1.04905e-05	9.5368e-07	8.79769e-05	8.58313e-06	0.000103236	0.0002203	0.000148297
12.5095	-1.97889e-05	9.77522e-06	2.40804e-05	1.23978e-05	-1.43052e-06	8.3447e-05	2.62262e-06	0.000107289	0.000221969	0.000149728
12.7097	-1.90736e-05	1.26362e-05	2.69414e-05	9.77522e-06	-7.1526e-07	8.29701e-05	-2.62262e-06	0.000111819	0.000218869	0.000155927
12.9099	-1.90736e-05	8.10629e-06	2.69414e-05	5.24524e-06	0	8.86922e-05	-1.1921e-06	0.000114441	0.000209571	0.000158311
13.1101	-1.54973e-05	8.10629e-06	2.81335e-05	6.67575e-06	4.7684e-07	8.77385e-05	-6.67575e-06	0.000113965	0.000204326	0.000157596
13.3103	-1.81199e-05	8.34471e-06	3.14715e-05	5.96049e-06	1.1921e-06	8.70232e-05	-4.05314e-06	0.00011611	0.000205279	0.000162841
13.5105	-1.95504e-05	6.91417e-06	3.33788e-05	2.62262e-06	5.00682e-06	8.77385e-05	-2.3842e-06	0.000114203	0.000209809	0.000167132
13.7107	-1.83583e-05	1.02521e-05	3.17099e-05	5.24524e-06	4.05314e-06	8.13012e-05	-3.81473e-06	0.000108481	0.000212909	0.000163318
13.9109	-1.57357e-05	5.00682e-06	3.50478e-05	3.09946e-06	6.43733e-06	7.96323e-05	7.1526e-07	0.00011015	0.000211001	0.000161172
14.1111	-1.97889e-05	8.58313e-06	3.8624e-05	-1.43052e-06	1.12057e-05	7.77249e-05	3.33787e-06	0.000106097	0.000219584	0.000157119
14.3113	-2.12194e-05	9.29838e-06	3.81472e-05	-4.52998e-06	1.40668e-05	7.29566e-05	9.77522e-06	0.00010562	0.000217916	0.000157596
14.5115	-1.74047e-05	7.62945e-06	3.50478e-05	-5.72208e-06	1.54973e-05	7.10492e-05	9.29838e-06	9.72752e-05	0.000223638	0.000152589
14.7117	-1.74047e-05	1.14442e-05	3.98161e-05	-1.04905e-05	1.71663e-05	6.74729e-05	1.23978e-05	9.67984e-05	0.000221253	0.000157357
14.9118	-2.16962e-05	1.14442e-05	4.0293e-05	-1.00136e-05	1.85968e-05	6.38966e-05	1.4782e-05	9.25069e-05	0.00023842	0.000150443
15.112	-2.14578e-05	1.07289e-05	3.88625e-05	-1.28747e-05	2.47956e-05	6.36582e-05	1.76431e-05	9.29837e-05	0.000231029	0.00015092
15.3122	-1.66894e-05	6.67575e-06	4.17235e-05	-1.50204e-05	2.43188e-05	6.1274e-05	2.02657e-05	9.13148e-05	0.000225306	0.000143529
15.5124	-1.85968e-05	1.04905e-05	6.03201e-05	-1.71663e-05	2.43188e-05	6.46119e-05	2.74183e-05	9.63216e-05	0.000211478	0.000149251
15.7126	-1.76431e-05	6.43733e-06	3.95777e-05	-1.76431e-05	2.52725e-05	5.69823e-05	2.05041e-05	9.27453e-05	0.000219823	0.00014329
15.9128	-1.9312e-05	5.96049e-06	4.50613e-05	-2.19346e-05	2.83719e-05	5.65054e-05	2.45572e-05	9.10764e-05	0.000221253	0.000144721
16.113	-1.62126e-05	7.62945e-06	4.74455e-05	-1.78815e-05	2.90872e-05	5.86512e-05	2.26499e-05	9.29837e-05	0.000214578	0.00014782
16.3132	-1.66894e-05	7.62945e-06	4.67303e-05	-1.88352e-05	3.02793e-05	5.98433e-05	2.0981e-05	9.56063e-05	0.000214578	0.000153781
16.5134	-2.2173e-05	3.09946e-06	4.93529e-05	-2.28883e-05	2.98024e-05	5.48365e-05	2.81335e-05	9.34605e-05	0.000222207	0.000149489
16.7136	-1.62126e-05	6.67575e-06	4.8876e-05	-2.12194e-05	2.93256e-05	5.69823e-05	1.54973e-05	9.96594e-05	0.000201465	0.000155927
16.9138	-1.57357e-05	7.15259e-06	4.52998e-05	-1.88352e-05	3.05178e-05	6.27046e-05	1.31131e-05	0.000106335	0.000201465	0.000160933
17.114	-1.83583e-05	3.81473e-06	4.62534e-05	-1.76431e-05	2.74183e-05	6.17509e-05	1.33515e-05	0.000103236	0.00020671	0.000156642
17.3142	-1.66894e-05	6.43733e-06	4.67303e-05	-1.9312e-05	2.69414e-05	6.36582e-05	7.62945e-06	0.000107766	0.000209094	0.000162126
17.5144	-2.43188e-05	1.38283e-05	4.83992e-05	-1.97889e-05	2.52725e-05	6.65192e-05	5.72208e-06	0.000110627	0.000221015	0.000180484
17.7146	-1.88352e-05	5.00682e-06	5.17371e-05	-1.66894e-05	2.2173e-05	6.79498e-05	4.52998e-06	0.000108481	0.000203372	0.000158549
17.9148	-1.71663e-05	5.00682e-06	4.91145e-05	-1.43052e-05	1.97889e-05	7.58176e-05	4.29156e-06	0.000112296	0.000207902	0.000159265
18.115	-2.00273e-05	4.29156e-06	5.0545e-05	-1.45436e-05	1.9312e-05	7.58176e-05	4.29156e-06	0.000108958	0.000221015	0.000153542
18.3152	-1.95504e-05	4.52998e-06	5.07834e-05	-1.66894e-05	1.45436e-05	7.8917e-05	4.7684e-06	0.000105143	0.000211478	0.000153304
18.5154	-3.36173e-05	2.14578e-06	4.91145e-05	-9.05996e-06	1.21594e-05	7.6056e-05	2.86104e-06	0.000102282	0.000198604	0.000156404
18.7156	-2.78951e-05	5.48366e-06	5.53133e-05	-1.43052e-05	8.82155e-06	7.58176e-05	7.1526e-07	0.000100613	0.000194074	0.000150443
18.9157	-6.19891e-06	7.62945e-06	5.19755e-05	-1.21594e-05	1.38283e-05	8.22549e-05	5.24524e-06	0.000101805	0.00023079	0.000155927
19.1159	-1.59742e-05	8.82155e-06	4.76839e-05	-5.24524e-06	4.7684e-06	7.74865e-05	6.67575e-06	9.39374e-05	0.000213386	0.000147105
19.3161	-1.66894e-05	7.15259e-06	5.17371e-05	-5.48366e-06	7.86787e-06	7.62944e-05	7.62945e-06	9.41758e-05	0.000214101	0.000147105
19.5163	-2.2173e-05	1.50204e-05	4.74455e-05	3.09946e-06	5.72208e-06	7.46255e-05	1.33515e-05	8.9169e-05	0.000205756	0.000144721
19.7165	-5.48366e-06	8.10629e-06	5.12602e-05	3.09946e-06	1.38283e-05	7.77249e-05	7.62945e-06	9.82289e-05	0.000208617	0.000143767
