# Supplementary material for: Ultrafast pseudospin quantum beats in multilayer WSe2 and MoSe2
Source: Nat Commun. 2022 Aug 25;13:4997. doi: 10.1038/s41467-022-32534-3 (PMC9411176; doi:10.1038/s41467-022-32534-3)
Supplement: Supplementary file 3 — Source Data [file 41467_2022_32534_MOESM3_ESM.zip › Supplementary source data FigS5.xlsx]

## Sheet: S5a
Reflection Contrast WSe2 multilayer
energy (meV)	RC
1454.26	1.2755
1454.56	1.28702
1454.87	1.26178
1455.17	1.22117
1455.47	1.30029
1455.77	1.30582
1456.08	1.23729
1456.38	1.35949
1456.68	1.19344
1456.98	1.31339
1457.29	1.33011
1457.59	1.32258
1457.89	1.28676
1458.2	1.228
1458.5	1.32157
1458.81	1.28397
1459.11	1.34543
1459.41	1.24527
1459.72	1.28016
1460.02	1.29051
1460.33	1.24945
1460.63	1.38235
1460.94	1.26113
1461.24	1.30165
1461.55	1.22977
1461.85	1.27204
1462.16	1.25456
1462.46	1.23375
1462.77	1.22959
1463.07	1.36273
1463.38	1.30947
1463.68	1.26795
1463.99	1.24548
1464.3	1.30435
1464.6	1.31167
1464.91	1.32281
1465.21	1.31123
1465.52	1.30485
1465.83	1.27292
1466.13	1.28476
1466.44	1.20973
1466.75	1.32967
1467.06	1.23683
1467.36	1.35165
1467.67	1.27452
1467.98	1.33106
1468.29	1.29549
1468.59	1.3162
1468.9	1.30183
1469.21	1.33736
1469.52	1.32537
1469.83	1.2809
1470.13	1.35264
1470.44	1.30544
1470.75	1.3888
1471.06	1.33724
1471.37	1.316
1471.68	1.26827
1471.99	1.37698
1472.3	1.19839
1472.61	1.345
1472.92	1.2667
1473.23	1.27921
1473.54	1.30122
1473.85	1.29556
1474.16	1.34968
1474.47	1.28516
1474.78	1.34783
1475.09	1.28774
1475.4	1.35611
1475.71	1.32668
1476.02	1.32155
1476.33	1.32033
1476.64	1.31262
1476.95	1.35519
1477.27	1.23933
1477.58	1.33749
1477.89	1.3588
1478.2	1.34473
1478.51	1.24764
1478.83	1.33428
1479.14	1.31539
1479.45	1.33428
1479.76	1.37429
1480.08	1.32205
1480.39	1.39072
1480.7	1.34644
1481.01	1.3838
1481.33	1.29134
1481.64	1.35767
1481.95	1.28453
1482.27	1.28351
1482.58	1.31943
1482.89	1.36449
1483.21	1.38995
1483.52	1.35409
1483.84	1.31034
1484.15	1.37716
1484.47	1.30326
1484.78	1.40504
1485.1	1.35545
1485.41	1.34497
1485.72	1.37405
1486.04	1.35045
1486.36	1.38352
1486.67	1.35241
1486.99	1.35598
1487.3	1.31858
1487.62	1.45797
1487.93	1.27924
1488.25	1.41844
1488.57	1.29896
1488.88	1.40271
1489.2	1.35918
1489.52	1.34769
1489.83	1.36482
1490.15	1.37637
1490.47	1.33922
1490.78	1.35951
1491.1	1.39571
1491.42	1.40451
1491.73	1.43512
1492.05	1.4
1492.37	1.38641
1492.69	1.38095
1493.01	1.33531
1493.33	1.3572
1493.64	1.36971
1493.96	1.35717
1494.28	1.39847
1494.6	1.41179
1494.92	1.34387
1495.24	1.42161
1495.56	1.4293
1495.88	1.39674
1496.19	1.42887
1496.51	1.45185
1496.83	1.37334
1497.15	1.37609
1497.47	1.36484
1497.79	1.39591
1498.11	1.40555
1498.43	1.40274
1498.76	1.37652
1499.08	1.40583
1499.4	1.38312
1499.72	1.40758
1500.04	1.44029
1500.36	1.41148
1500.68	1.42986
1501	1.36727
1501.32	1.42413
1501.64	1.3683
1501.97	1.4449
1502.29	1.3737
1502.61	1.44297
1502.93	1.3928
1503.26	1.47884
1503.58	1.41673
1503.9	1.49055
1504.22	1.42037
1504.55	1.45642
1504.87	1.34224
1505.19	1.46278
1505.52	1.38438
1505.84	1.44949
1506.16	1.42835
1506.49	1.43558
1506.81	1.38368
1507.13	1.49842
1507.46	1.43873
1507.78	1.39637
1508.11	1.48192
1508.43	1.47741
1508.76	1.44035
1509.08	1.43374
1509.41	1.4709
1509.73	1.38168
1510.06	1.44053
1510.38	1.41327
1510.71	1.42264
1511.04	1.38536
1511.36	1.41856
1511.69	1.44133
1512.01	1.48667
1512.34	1.46758
1512.66	1.45401
1512.99	1.46637
1513.32	1.38915
1513.64	1.4325
1513.97	1.43803
1514.3	1.48392
1514.63	1.44938
1514.95	1.50609
1515.28	1.43697
1515.61	1.47561
1515.94	1.46229
1516.27	1.52445
1516.59	1.38796
1516.92	1.5143
1517.25	1.45874
1517.58	1.5093
1517.91	1.48047
1518.24	1.49252
1518.57	1.44157
1518.89	1.51053
1519.22	1.46788
1519.55	1.50199
1519.88	1.45282
1520.21	1.49205
1520.54	1.49733
1520.87	1.50773
1521.2	1.48456
1521.53	1.49842
1521.86	1.48801
1522.19	1.50899
1522.52	1.48772
1522.85	1.46879
1523.18	1.51435
1523.52	1.4618
1523.85	1.5089
1524.18	1.50523
1524.51	1.51124
1524.84	1.50596
1525.17	1.54723
1525.51	1.49643
1525.84	1.53777
1526.17	1.5095
1526.5	1.552
1526.83	1.46589
1527.17	1.53007
1527.5	1.45246
1527.83	1.53429
1528.16	1.50451
1528.5	1.56899
1528.83	1.51575
1529.16	1.53651
1529.5	1.48088
1529.83	1.51772
1530.17	1.49579
1530.5	1.57808
1530.84	1.50346
1531.17	1.62089
1531.5	1.47839
1531.84	1.59349
1532.17	1.51112
1532.51	1.59379
1532.84	1.51772
1533.18	1.54971
1533.51	1.5177
1533.85	1.59126
1534.18	1.49586
1534.52	1.513
1534.86	1.49652
1535.19	1.49577
1535.53	1.59987
1535.87	1.63672
1536.2	1.59216
1536.54	1.5144
1536.88	1.5481
1537.21	1.55605
1537.55	1.59657
1537.89	1.52259
1538.22	1.61597
1538.56	1.60133
1538.9	1.61757
1539.24	1.5993
1539.58	1.53799
1539.91	1.62073
1540.25	1.54897
1540.59	1.63209
1540.93	1.58431
1541.27	1.58436
1541.61	1.56206
1541.95	1.62666
1542.29	1.55442
1542.62	1.61404
1542.96	1.52809
1543.3	1.61194
1543.64	1.59958
1543.98	1.68249
1544.32	1.51081
1544.66	1.63967
1545	1.60652
1545.34	1.62645
1545.68	1.58294
1546.03	1.66606
1546.37	1.56151
1546.71	1.64997
1547.05	1.54993
1547.39	1.64793
1547.73	1.55729
1548.07	1.62918
1548.42	1.63141
1548.76	1.59699
1549.1	1.5935
1549.44	1.65408
1549.78	1.70444
1550.13	1.67593
1550.47	1.65936
1550.81	1.64932
1551.16	1.63666
1551.5	1.63644
1551.84	1.67885
1552.19	1.62302
1552.53	1.68562
1552.87	1.62784
1553.22	1.70394
1553.56	1.63752
1553.91	1.63126
1554.25	1.69632
1554.6	1.64347
1554.94	1.7104
1555.28	1.67339
1555.63	1.68212
1555.97	1.58107
1556.32	1.75515
1556.66	1.65028
1557.01	1.71661
1557.36	1.64369
1557.7	1.7763
1558.05	1.69485
1558.39	1.71144
1558.74	1.68525
1559.09	1.66317
1559.43	1.7257
1559.78	1.61254
1560.13	1.74699
1560.47	1.71628
1560.82	1.67032
1561.17	1.64714
1561.52	1.73293
1561.87	1.69267
1562.21	1.74274
1562.56	1.68115
1562.91	1.69112
1563.26	1.70254
1563.61	1.74876
1563.95	1.65828
1564.3	1.78483
1564.65	1.71642
1565	1.68311
1565.35	1.74327
1565.7	1.71805
1566.05	1.76327
1566.4	1.71159
1566.75	1.78906
1567.1	1.76135
1567.45	1.787
1567.8	1.77103
1568.15	1.80956
1568.5	1.75279
1568.85	1.73521
1569.2	1.77507
1569.56	1.78237
1569.91	1.84493
1570.26	1.77144
1570.61	1.81345
1570.96	1.79653
1571.31	1.79345
1571.67	1.77916
1572.02	1.83373
1572.37	1.80734
1572.72	1.78393
1573.08	1.82354
1573.43	1.76786
1573.78	1.85309
1574.13	1.77753
1574.49	1.83131
1574.84	1.78162
1575.19	1.89353
1575.55	1.80168
1575.9	1.77636
1576.26	1.78736
1576.61	1.80485
1576.97	1.79755
1577.32	1.82335
1577.67	1.81012
1578.03	1.79708
1578.38	1.90676
1578.74	1.78975
1579.1	1.81317
1579.45	1.79639
1579.81	1.84926
1580.16	1.8269
1580.52	1.86547
1580.88	1.80293
1581.23	1.95134
1581.59	1.84173
1581.94	1.87208
1582.3	1.8882
1582.66	1.84591
1583.02	1.92103
1583.37	1.88466
1583.73	1.90982
1584.09	1.90304
1584.45	1.9299
1584.8	1.88172
1585.16	1.87503
1585.52	1.9223
1585.88	1.88338
1586.24	1.95121
1586.6	1.86759
1586.95	1.90442
1587.31	1.89812
1587.67	1.95801
1588.03	1.92762
1588.39	1.85419
1588.75	1.9514
1589.11	1.92855
1589.47	2.01847
1589.83	1.90717
1590.19	1.9384
1590.55	1.96463
1590.91	1.9043
1591.28	1.9851
1591.64	1.92247
1592	1.9979
1592.36	1.92721
1592.72	1.98312
1593.08	1.94149
1593.44	2.00949
1593.81	1.97943
1594.17	1.98273
1594.53	2.00115
1594.89	1.94611
1595.26	1.94095
1595.62	1.95147
1595.98	1.9827
1596.34	1.95243
1596.71	2.00956
1597.07	2.03152
1597.43	2.01054
1597.8	1.98963
1598.16	2.01511
1598.53	2.04375
1598.89	2.02591
1599.26	2.03563
1599.62	2.0042
1599.98	2.07228
1600.35	2.02054
1600.71	2.0278
1601.08	2.07556
1601.44	2.0335
1601.81	2.06204
1602.18	2.03396
1602.54	2.0397
1602.91	2.0865
1603.27	2.0613
1603.64	2.09419
1604.01	2.04452
1604.37	2.08467
1604.74	2.05225
1605.11	2.12155
1605.47	2.09132
1605.84	2.03628
1606.21	2.12046
1606.58	2.06261
1606.95	2.20586
1607.31	2.10246
1607.68	2.18196
1608.05	2.13146
1608.42	2.10004
1608.79	2.16313
1609.16	2.11773
1609.53	2.149
1609.9	2.10574
1610.27	2.18112
1610.63	2.1652
1611	2.16031
1611.37	2.17866
1611.74	2.1581
1612.12	2.17776
1612.48	2.11479
1612.86	2.10716
1613.23	2.12223
1613.6	2.19264
1613.97	2.17264
1614.34	2.22742
1614.71	2.15421
1615.08	2.16982
1615.45	2.24932
1615.83	2.22023
1616.2	2.22553
1616.57	2.18023
1616.94	2.26457
1617.32	2.26775
1617.69	2.23145
1618.06	2.24863
1618.43	2.21196
1618.81	2.25855
1619.18	2.18498
1619.56	2.24073
1619.93	2.23495
1620.3	2.25115
1620.68	2.30652
1621.05	2.28425
1621.43	2.20352
1621.8	2.30036
1622.18	2.29592
1622.55	2.33313
1622.93	2.29447
1623.3	2.34238
1623.68	2.34934
1624.05	2.31888
1624.43	2.34962
1624.81	2.32146
1625.18	2.34603
1625.56	2.35769
1625.93	2.29916
1626.31	2.37211
1626.69	2.34018
1627.07	2.41609
1627.44	2.34385
1627.82	2.36552
1628.2	2.37675
1628.58	2.37172
1628.95	2.36819
1629.33	2.37819
1629.71	2.41732
1630.09	2.35783
1630.47	2.45715
1630.85	2.37867
1631.22	2.42266
1631.6	2.45187
1631.98	2.44727
1632.36	2.44544
1632.74	2.50376
1633.12	2.51715
1633.5	2.47388
1633.88	2.44258
1634.26	2.46113
1634.64	2.45203
1635.02	2.54803
1635.4	2.55786
1635.79	2.46771
1636.17	2.56497
1636.55	2.5299
1636.93	2.52499
1637.31	2.55481
1637.69	2.50242
1638.08	2.59974
1638.46	2.46642
1638.84	2.61849
1639.22	2.61288
1639.61	2.55456
1639.99	2.58033
1640.37	2.6124
1640.76	2.64323
1641.14	2.64356
1641.53	2.64742
1641.91	2.63755
1642.29	2.61855
1642.68	2.68487
1643.06	2.62453
1643.45	2.6766
1643.83	2.68848
1644.22	2.73086
1644.6	2.67558
1644.99	2.6792
1645.37	2.70078
1645.76	2.66804
1646.14	2.77986
1646.53	2.7375
1646.92	2.7053
1647.3	2.77516
1647.69	2.78633
1648.08	2.74711
1648.46	2.81167
1648.85	2.80079
1649.24	2.80578
1649.62	2.8946
1650.01	2.78156
1650.4	2.78591
1650.79	2.87464
1651.18	2.84266
1651.57	2.90237
1651.95	2.88504
1652.34	2.88578
1652.73	2.90534
1653.12	2.9314
1653.51	2.93237
1653.9	2.91313
1654.29	2.97334
1654.68	2.92221
1655.07	2.92809
1655.46	3.02891
1655.85	2.95601
1656.24	3.04803
1656.63	2.98023
1657.02	3.01102
1657.41	3.07671
1657.81	3.03533
1658.2	3.03773
1658.59	3.08541
1658.98	3.13015
1659.37	3.09687
1659.77	3.08373
1660.16	3.16277
1660.55	3.16143
1660.94	3.15834
1661.34	3.17063
1661.73	3.2393
1662.12	3.19089
1662.52	3.1645
1662.91	3.2033
1663.3	3.25565
1663.7	3.26679
1664.09	3.36298
1664.49	3.30277
1664.88	3.35071
1665.28	3.32305
1665.67	3.35712
1666.07	3.34144
1666.46	3.43858
1666.86	3.37566
1667.25	3.44688
1667.65	3.45601
1668.05	3.44013
1668.44	3.51091
1668.84	3.51859
1669.23	3.57404
1669.63	3.53696
1670.03	3.50418
1670.43	3.61162
1670.82	3.57027
1671.22	3.63856
1671.62	3.69274
1672.02	3.61259
1672.41	3.73682
1672.81	3.72105
1673.21	3.76846
1673.61	3.80992
1674.01	3.82412
1674.41	3.88916
1674.81	3.93393
1675.21	3.9335
1675.61	3.85438
1676.01	3.87911
1676.41	4.00422
1676.81	3.98715
1677.21	3.96383
1677.61	4.03951
1678.01	4.06514
1678.41	4.04455
1678.81	4.07127
1679.21	4.1482
1679.62	4.18103
1680.02	4.17304
1680.42	4.22838
1680.82	4.31333
1681.22	4.31611
1681.63	4.34577
1682.03	4.32435
1682.43	4.46303
1682.84	4.38504
1683.24	4.42567
1683.64	4.39969
1684.05	4.55883
1684.45	4.46918
1684.85	4.5133
1685.26	4.60284
1685.66	4.58719
1686.07	4.59829
1686.47	4.60957
1686.88	4.59113
1687.28	4.79955
1687.69	4.59829
1688.09	4.66102
1688.5	4.70971
1688.91	4.63583
1689.31	4.69202
1689.72	4.62306
1690.12	4.62083
1690.53	4.70755
1690.94	4.605
1691.35	4.56481
1691.75	4.64395
1692.16	4.52953
1692.57	4.61213
1692.98	4.46677
1693.38	4.31784
1693.79	4.33739
1694.2	4.30341
1694.61	4.2623
1695.02	4.27485
1695.43	4.13508
1695.84	4.09354
1696.25	4.04932
1696.66	3.93043
1697.07	3.95369
1697.48	3.78643
1697.89	3.77762
1698.3	3.73522
1698.71	3.66258
1699.12	3.6285
1699.53	3.47062
1699.94	3.38386
1700.35	3.28904
1700.77	3.30844
1701.18	3.13792
1701.59	3.15882
1702	3.05697
1702.41	2.97437
1702.83	2.994
1703.24	2.8836
1703.65	2.84435
1704.07	2.82585
1704.48	2.75034
1704.89	2.72704
1705.31	2.70363
1705.72	2.608
1706.14	2.58415
1706.55	2.55896
1706.96	2.51235
1707.38	2.49557
1707.8	2.45984
1708.21	2.50576
1708.63	2.4591
1709.04	2.44968
1709.46	2.4593
1709.87	2.37276
1710.29	2.40948
1710.71	2.39448
1711.12	2.38814
1711.54	2.33724
1711.96	2.35166
1712.37	2.27385
1712.79	2.2946
1713.21	2.27693
1713.63	2.30917
1714.05	2.23595
1714.46	2.21622
1714.88	2.18991
1715.3	2.19411
1715.72	2.16898
1716.14	2.11113
1716.56	2.0744
1716.98	2.10869
1717.4	2.00959
1717.82	2.01327
1718.24	2.0073
1718.66	1.96379
1719.08	1.91671
1719.5	1.9211
1719.92	1.8187
1720.34	1.81728
1720.76	1.82794
1721.18	1.74387
1721.61	1.73436
1722.03	1.72483
1722.45	1.64969
1722.87	1.64528
1723.3	1.59906
1723.72	1.58557
1724.14	1.57691
1724.56	1.51051
1724.99	1.51511
1725.41	1.50193
1725.84	1.46166
1726.26	1.44303
1726.68	1.41844
1727.11	1.4498
1727.53	1.40688
1727.96	1.42318
1728.38	1.35965
1728.81	1.36827
1729.23	1.39066
1729.66	1.36157
1730.08	1.36011
1730.51	1.37465
1730.94	1.36056
1731.36	1.37076
1731.79	1.42269
1732.22	1.38717
1732.64	1.42101
1733.07	1.40696
1733.5	1.35688
1733.93	1.39454
1734.36	1.41578
1734.78	1.38756
1735.21	1.40415
1735.64	1.41596
1736.07	1.44279
1736.5	1.4166
1736.93	1.45177
1737.36	1.40223
1737.79	1.43149
1738.22	1.48378
1738.65	1.44857
1739.08	1.46674
1739.51	1.46775
1739.94	1.44604
1740.37	1.45346
1740.8	1.4577
1741.23	1.46787
1741.66	1.47764
1742.09	1.48587
1742.53	1.47413
1742.96	1.51373
1743.39	1.49946
1743.82	1.51681
1744.26	1.54358
1744.69	1.5516
1745.12	1.52247
1745.56	1.53663
1745.99	1.53613
1746.42	1.51829
1746.86	1.5473
1747.29	1.55756
1747.73	1.51037
1748.16	1.54682
1748.6	1.59328
1749.03	1.55416
1749.47	1.53424
1749.9	1.58282
1750.34	1.5686
1750.78	1.5447
1751.21	1.57718
1751.65	1.59885
1752.08	1.57274
1752.52	1.56389
1752.96	1.57214
1753.39	1.57269
1753.83	1.58158
1754.27	1.57521
1754.71	1.57044
1755.15	1.56681
1755.59	1.59542
1756.02	1.61378
1756.46	1.59637
1756.9	1.61847
1757.34	1.60238
1757.78	1.65756
1758.22	1.6322
1758.66	1.64532
1759.1	1.61782
1759.54	1.60528
1759.98	1.67379
1760.42	1.62761
1760.86	1.66292
1761.31	1.6221
1761.75	1.63105
1762.19	1.66382
1762.63	1.67095
1763.07	1.6632
1763.51	1.67376
1763.96	1.6732
1764.4	1.67219
1764.84	1.70207
1765.29	1.72289
1765.73	1.64257
1766.17	1.71255
1766.62	1.7233
1767.06	1.69407
1767.51	1.67704
1767.95	1.73731
1768.39	1.6982
1768.84	1.69997
1769.29	1.75719
1769.73	1.73824
1770.18	1.72907
1770.62	1.71185
1771.07	1.76314
1771.52	1.76604
1771.96	1.73723
1772.41	1.73693
1772.86	1.76736
1773.3	1.76019
1773.75	1.7523
1774.2	1.79263
1774.64	1.76167
1775.09	1.77319
1775.54	1.79498
1775.99	1.82195
1776.44	1.81733
1776.89	1.82348
1777.34	1.84804
1777.79	1.82516
1778.24	1.8033
1778.69	1.87201
1779.14	1.84803
1779.59	1.87431
1780.04	1.8274
1780.49	1.85106
1780.94	1.90603
1781.39	1.89059
1781.84	1.87039
1782.29	1.90313
1782.75	1.90212
1783.2	1.90923
1783.65	1.90587
1784.1	1.89395
1784.56	1.88719
1785.01	1.90084
1785.46	1.90309
1785.92	1.91935
1786.37	1.9316
1786.82	1.90769
1787.28	1.93378
1787.73	1.94803
1788.19	1.96354
1788.64	1.93403
1789.1	1.95474
1789.55	1.98328
1790.01	1.96362
1790.46	1.96507
1790.92	1.96583
1791.38	1.96109
1791.83	2.00218
1792.29	1.97545
1792.75	2.00496
1793.2	2.03501
1793.66	1.99004
1794.12	1.98831
1794.58	2.03448
1795.04	2.02245
1795.49	2.01807
1795.95	2.04877
1796.41	2.04973
1796.87	2.02837
1797.33	2.03515
1797.79	2.0223
1798.25	2.02473
1798.71	2.03628
1799.17	2.04204
1799.63	2.0749
1800.09	2.05245
1800.55	2.026
1801.01	2.03185
1801.47	2.094
1801.94	2.02251
1802.4	2.08624
1802.86	2.08093
1803.32	2.08955
1803.79	2.04074
1804.25	2.05473
1804.71	2.07463
1805.17	2.08987
1805.64	2.05881
1806.1	2.09124
1806.57	2.0958
1807.03	2.08957
1807.49	2.11638
1807.96	2.11451
1808.42	2.09255
1808.89	2.06321
1809.36	2.07431
1809.82	2.12232
1810.29	2.10832
1810.75	2.10944
1811.22	2.11165
1811.69	2.12196
1812.15	2.12314
1812.62	2.11971
1813.09	2.16878
1813.56	2.20237
1814.02	2.11183
1814.49	2.13708
1814.96	2.16122
1815.43	2.13918
1815.9	2.19281
1816.37	2.11562
1816.84	2.13687
1817.31	2.11464
1817.78	2.17009
1818.24	2.17178
1818.71	2.15929
1819.18	2.13115
1819.66	2.15964
1820.13	2.13015
1820.6	2.20141
1821.07	2.15839
1821.54	2.16013
1822.01	2.17399
1822.49	2.17201
1822.96	2.14927
1823.43	2.19277
1823.9	2.16251
1824.38	2.21311
1824.85	2.17898
1825.32	2.16497
1825.8	2.15783
1826.27	2.18591
1826.75	2.18413
1827.22	2.21798
1827.69	2.17454
1828.17	2.20489
1828.65	2.20697
1829.12	2.24254
1829.6	2.22751
1830.07	2.20135
1830.55	2.2298
1831.03	2.22418
1831.5	2.19748
1831.98	2.18971
1832.46	2.22148
1832.93	2.20548
1833.41	2.19123
1833.89	2.21326
1834.37	2.23506
1834.85	2.19309
1835.33	2.17599
1835.81	2.2177
1836.29	2.22995
1836.76	2.22978
1837.24	2.23233
1837.72	2.21536
1838.2	2.24664
1838.68	2.22508
1839.17	2.24503
1839.65	2.23243
1840.13	2.28978
1840.61	2.27978
1841.09	2.22314
1841.57	2.26891
1842.06	2.2858
1842.54	2.2632
1843.02	2.21325
1843.5	2.22169
1843.99	2.2439
1844.47	2.25276
1844.95	2.2743
1845.44	2.28968
1845.92	2.27311
1846.41	2.22865
1846.89	2.25089
1847.38	2.22081
1847.86	2.23549
1848.35	2.29101
1848.83	2.23264
1849.32	2.28495
1849.81	2.2725
1850.29	2.27644
1850.78	2.25313
1851.27	2.27884
1851.75	2.29722
1852.24	2.27155
1852.73	2.26437
1853.22	2.30716
1853.71	2.31633
1854.19	2.31628
1854.68	2.30221
1855.17	2.28659
1855.66	2.24011
1856.15	2.285
1856.64	2.26452
1857.13	2.31006
1857.62	2.2798
1858.11	2.30293
1858.6	2.35089
1859.1	2.28847
1859.59	2.27912
1860.08	2.31689
1860.57	2.29862
1861.06	2.31969
1861.56	2.33733
1862.05	2.34603
1862.54	2.3159
1863.03	2.26307
1863.53	2.35516
1864.02	2.34797
1864.52	2.34062
1865.01	2.36484
1865.5	2.30942
1866	2.34458
1866.49	2.35045
1866.99	2.33168
1867.48	2.3504
1867.98	2.32246
1868.48	2.33112
1868.97	2.34013
1869.47	2.32612
1869.97	2.34309
1870.46	2.339
1870.96	2.36361
1871.46	2.35954
1871.96	2.33513
1872.45	2.38662
1872.95	2.34153
1873.45	2.35137
1873.95	2.36531
1874.45	2.39872
1874.95	2.38789
1875.45	2.36341
1875.95	2.40927
1876.45	2.38334
1876.95	2.39965
1877.45	2.3569
1877.95	2.38928
1878.45	2.38325
1878.95	2.35728
1879.46	2.3941
1879.96	2.40786
1880.46	2.39371
1880.96	2.39995
1881.47	2.44106
1881.97	2.40321
1882.47	2.37278
1882.98	2.44507
1883.48	2.4154
1883.99	2.43151
1884.49	2.38092
1885	2.40446
1885.5	2.41564
1886.01	2.41013
1886.51	2.42498
1887.02	2.42776
1887.52	2.44855
1888.03	2.40247
1888.54	2.44404
1889.04	2.41611
1889.55	2.43716
1890.06	2.41106
1890.57	2.43859
1891.08	2.44669
1891.58	2.42476
1892.09	2.4179
1892.6	2.4186
1893.11	2.44903
1893.62	2.48337
1894.13	2.46257
1894.64	2.44465
1895.15	2.45369
1895.66	2.40359
1896.17	2.43181
1896.68	2.44775
1897.19	2.49853
1897.7	2.44628
1898.22	2.44633
1898.73	2.40911
1899.24	2.44709
1899.75	2.44791
1900.27	2.46311
1900.78	2.4498
1901.29	2.46193
1901.81	2.46372
1902.32	2.45646
1902.84	2.46948
1903.35	2.5168
1903.87	2.49052
1904.38	2.51366
1904.9	2.52883
1905.41	2.50812
1905.93	2.50287
1906.44	2.53989
1906.96	2.48556
1907.48	2.52941
1907.99	2.52797
1908.51	2.51398
1909.03	2.58263
1909.55	2.54477
1910.07	2.54086
1910.58	2.54602
1911.1	2.51867
1911.62	2.54103
1912.14	2.55486
1912.66	2.53934
1913.18	2.531
1913.7	2.4908
1914.22	2.54457
1914.74	2.54678
1915.26	2.54436
1915.79	2.56476
1916.31	2.47315
1916.83	2.55564
1917.35	2.58283
1917.87	2.56192
1918.39	2.5354
1918.92	2.58067
1919.44	2.5601
1919.96	2.60992
1920.49	2.56771
1921.01	2.60543
1921.54	2.56062
1922.06	2.57623
1922.59	2.54517
1923.11	2.68116
1923.64	2.66916
1924.16	2.55115
1924.69	2.58082
1925.22	2.60965
1925.74	2.64027
1926.27	2.6197
1926.8	2.61827
1927.33	2.60463
1927.85	2.59635
1928.38	2.56937
1928.91	2.60813
1929.44	2.65827
1929.97	2.63394
1930.5	2.61439
1931.03	2.58953
1931.56	2.61663
1932.09	2.64223
1932.62	2.62804
1933.15	2.62634
1933.68	2.60401
1934.21	2.63155
1934.74	2.64916
1935.27	2.66926
1935.81	2.65378
1936.34	2.68878
1936.87	2.68266
1937.4	2.7087
1937.94	2.72004
1938.47	2.7123
1939.01	2.6876
1939.54	2.66943
1940.07	2.65354
1940.61	2.6925
1941.14	2.71652
1941.68	2.68613
1942.21	2.72079
1942.75	2.74322
1943.29	2.71012
1943.82	2.67503
1944.36	2.71891
1944.9	2.71277
1945.43	2.75586
1945.97	2.73928
1946.51	2.73493
1947.05	2.70688
1947.59	2.75077
1948.13	2.70708
1948.67	2.72631
1949.2	2.7165
1949.74	2.73583
1950.29	2.75339
1950.83	2.70743
1951.37	2.75256
1951.91	2.70092
1952.45	2.73419
1952.99	2.75639
1953.53	2.82077
1954.08	2.76837
1954.62	2.73735
1955.16	2.79113
1955.7	2.7762
1956.25	2.75612
1956.79	2.79132
1957.33	2.7626
1957.88	2.80172
1958.42	2.80701
1958.97	2.77697
1959.51	2.82119
1960.06	2.7648
1960.6	2.77884
1961.15	2.75944
1961.7	2.78711
1962.24	2.837
1962.79	2.82164
1963.34	2.75818
1963.88	2.81198
1964.43	2.78888
1964.98	2.85058
1965.53	2.74686
1966.08	2.85903
1966.63	2.82075
1967.18	2.84804
1967.73	2.84375
1968.28	2.87547
1968.83	2.83548
1969.38	2.85884
1969.93	2.87228
1970.48	2.88621
1971.03	2.85861
1971.58	2.87299
1972.14	2.86679
1972.69	2.86018
1973.24	2.88469
1973.8	2.94292
1974.35	2.9562
1974.9	2.90045
1975.46	2.8433
1976.01	2.85696
1976.57	2.90447
1977.12	2.93188
1977.67	2.91353
1978.23	2.89918
1978.79	2.81269
1979.34	2.92952
1979.9	2.92569
1980.46	2.93774
1981.01	2.9351
1981.57	2.95351
1982.13	2.94815
1982.69	2.95186
1983.24	2.98819
1983.8	2.9991
1984.36	2.96901
1984.92	3.00554
1985.48	2.93238
1986.04	2.9757
1986.6	3.02348
1987.16	2.93751
1987.72	2.96798
1988.28	2.99505
1988.85	3.04567
1989.41	2.96802
1989.97	3.03154
1990.53	2.98891
1991.1	2.97324
1991.66	3.02079
1992.22	3.01161
1992.79	3.0197
1993.35	3.02925
1993.91	3.01622
1994.48	3.01615
1995.04	3.01796
1995.61	2.97713
1996.17	3.03865
1996.74	3.03871
1997.31	3.04669
1997.87	3.0682
1998.44	3.0548
1999.01	3.05807
1999.58	3.04005
2000.14	3.06402
2000.71	3.09997
2001.28	3.06193
2001.85	3.10169
2002.42	3.114
2002.99	3.12168
2003.56	3.07088
2004.13	3.09641
2004.7	3.13962
2005.27	3.11749
2005.84	3.09954
2006.41	3.1065
2006.98	3.1184
2007.55	3.11315
2008.13	3.11491
2008.7	3.12658
2009.27	3.17345
2009.85	3.09799
2010.42	3.07794
2010.99	3.16342
2011.57	3.13695
2012.14	3.14417

## Sheet: S5b
Reflection Contrast WSe2 monolayer
energy (meV)	RC
1506.42	8.83933
1506.74	0.19363
1507.07	4.59612
1507.39	-0.20739
1507.71	3.48686
1508.04	0.31451
1508.36	4.34354
1508.69	0.07431
1509.01	3.30337
1509.34	0.17074
1509.66	3.97833
1509.99	0.15749
1510.32	4.5935
1510.64	0.11901
1510.97	3.32367
1511.29	0.09026
1511.62	4.79122
1511.94	0.00217
1512.27	4.229
1512.6	-0.06089
1512.92	3.08255
1513.25	-0.03738
1513.58	3.96783
1513.91	-0.01391
1514.23	3.01379
1514.56	-0.07106
1514.89	3.24783
1515.22	0.02458
1515.54	3.61369
1515.87	0.072
1516.2	2.4797
1516.53	0.16686
1516.86	3.44691
1517.19	0.16973
1517.52	2.61693
1517.84	0.28751
1518.17	2.60701
1518.5	0.36133
1518.83	2.58044
1519.16	0.35399
1519.49	2.18094
1519.82	0.34723
1520.15	1.96585
1520.48	0.37553
1520.81	1.78205
1521.14	0.34609
1521.47	1.68387
1521.8	0.40841
1522.13	1.50764
1522.46	0.32451
1522.79	1.34771
1523.12	0.33071
1523.46	1.19593
1523.79	0.36354
1524.12	1.14754
1524.45	0.36335
1524.78	0.9925
1525.11	0.38449
1525.45	0.975
1525.78	0.37383
1526.11	0.90673
1526.44	0.36908
1526.78	0.8637
1527.11	0.38742
1527.44	0.90629
1527.78	0.34803
1528.11	0.819
1528.44	0.35833
1528.78	0.87597
1529.11	0.33992
1529.44	0.84575
1529.78	0.32229
1530.11	0.84086
1530.44	0.3451
1530.78	0.86406
1531.11	0.3268
1531.45	0.76457
1531.78	0.39789
1532.12	0.74027
1532.45	0.40053
1532.79	0.65839
1533.12	0.48083
1533.46	0.57881
1533.8	0.50993
1534.13	0.52474
1534.47	0.58498
1534.8	0.43724
1535.14	0.65352
1535.48	0.38836
1535.81	0.7264
1536.15	0.34899
1536.49	0.81378
1536.82	0.31738
1537.16	0.84478
1537.5	0.32335
1537.84	0.92502
1538.17	0.31097
1538.51	0.87302
1538.85	0.33193
1539.19	0.90344
1539.53	0.34333
1539.87	0.87031
1540.2	0.35787
1540.54	0.83861
1540.88	0.40257
1541.22	0.81668
1541.56	0.42597
1541.9	0.71326
1542.24	0.48057
1542.58	0.64842
1542.92	0.52696
1543.26	0.58636
1543.6	0.55125
1543.94	0.52495
1544.28	0.59753
1544.62	0.5025
1544.96	0.61336
1545.3	0.40936
1545.64	0.62199
1545.98	0.41244
1546.32	0.63748
1546.66	0.40156
1547.01	0.61966
1547.35	0.36514
1547.69	0.6273
1548.03	0.38025
1548.37	0.65462
1548.71	0.34251
1549.06	0.62529
1549.4	0.3546
1549.74	0.64132
1550.09	0.35831
1550.43	0.62037
1550.77	0.34917
1551.11	0.58668
1551.46	0.39085
1551.8	0.52743
1552.14	0.43478
1552.49	0.47113
1552.83	0.48526
1553.18	0.40932
1553.52	0.5442
1553.87	0.34376
1554.21	0.58795
1554.56	0.29146
1554.9	0.64913
1555.24	0.28606
1555.59	0.65727
1555.94	0.27349
1556.28	0.64074
1556.63	0.31617
1556.97	0.61569
1557.32	0.36916
1557.66	0.54366
1558.01	0.43856
1558.36	0.52182
1558.7	0.52816
1559.05	0.43891
1559.4	0.58871
1559.74	0.39634
1560.09	0.66156
1560.44	0.38155
1560.79	0.67713
1561.13	0.36332
1561.48	0.67689
1561.83	0.37767
1562.18	0.66747
1562.53	0.4121
1562.88	0.58535
1563.22	0.46501
1563.57	0.54159
1563.92	0.52274
1564.27	0.45327
1564.62	0.56484
1564.97	0.40292
1565.32	0.58002
1565.67	0.38368
1566.02	0.58716
1566.37	0.35797
1566.72	0.58217
1567.07	0.37409
1567.42	0.55858
1567.77	0.38648
1568.12	0.51105
1568.47	0.42451
1568.82	0.50842
1569.17	0.45621
1569.53	0.44886
1569.88	0.48996
1570.23	0.40914
1570.58	0.53292
1570.93	0.37636
1571.29	0.5467
1571.64	0.33625
1571.99	0.58025
1572.34	0.33948
1572.7	0.57005
1573.05	0.35078
1573.4	0.51622
1573.76	0.40601
1574.11	0.45551
1574.46	0.47712
1574.82	0.36814
1575.17	0.53785
1575.52	0.32671
1575.88	0.59501
1576.23	0.30926
1576.59	0.57346
1576.94	0.33487
1577.3	0.54114
1577.65	0.40109
1578.01	0.47532
1578.36	0.47707
1578.72	0.41452
1579.07	0.57186
1579.43	0.37543
1579.79	0.60992
1580.14	0.35587
1580.5	0.60149
1580.85	0.38749
1581.21	0.57541
1581.57	0.45535
1581.92	0.50191
1582.28	0.52946
1582.64	0.45121
1583	0.58697
1583.35	0.3979
1583.71	0.59446
1584.07	0.39071
1584.43	0.59579
1584.79	0.42234
1585.14	0.52433
1585.5	0.44232
1585.86	0.47253
1586.22	0.50906
1586.58	0.42131
1586.94	0.52334
1587.3	0.38754
1587.66	0.53831
1588.02	0.39672
1588.38	0.53751
1588.74	0.39735
1589.1	0.49092
1589.46	0.43542
1589.82	0.47921
1590.18	0.48274
1590.54	0.4215
1590.9	0.50972
1591.26	0.39924
1591.62	0.56116
1591.98	0.36969
1592.35	0.5477
1592.71	0.38846
1593.07	0.52126
1593.43	0.44857
1593.79	0.44279
1594.15	0.5111
1594.52	0.3709
1594.88	0.5591
1595.24	0.34569
1595.61	0.5544
1595.97	0.37572
1596.33	0.50415
1596.7	0.44771
1597.06	0.42732
1597.42	0.53231
1597.79	0.38002
1598.15	0.56629
1598.52	0.37205
1598.88	0.55128
1599.25	0.41459
1599.61	0.50005
1599.98	0.48887
1600.34	0.44936
1600.71	0.56135
1601.07	0.40156
1601.44	0.59081
1601.8	0.41787
1602.17	0.55795
1602.54	0.46455
1602.9	0.48656
1603.27	0.53148
1603.63	0.43484
1604	0.57785
1604.37	0.41255
1604.74	0.55453
1605.1	0.43726
1605.47	0.51613
1605.84	0.48093
1606.21	0.44905
1606.58	0.50945
1606.94	0.41893
1607.31	0.53023
1607.68	0.40671
1608.05	0.51181
1608.42	0.42647
1608.79	0.48671
1609.16	0.47429
1609.53	0.43907
1609.89	0.51252
1610.26	0.40638
1610.63	0.54408
1611	0.40691
1611.37	0.52517
1611.74	0.43891
1612.12	0.47864
1612.49	0.51234
1612.86	0.40766
1613.23	0.55166
1613.6	0.38264
1613.97	0.54666
1614.34	0.42872
1614.71	0.4738
1615.09	0.50272
1615.46	0.39485
1615.83	0.55499
1616.2	0.37128
1616.58	0.53639
1616.95	0.41894
1617.32	0.46758
1617.69	0.51356
1618.07	0.39261
1618.44	0.56057
1618.81	0.3896
1619.19	0.54153
1619.56	0.44695
1619.94	0.47088
1620.31	0.52528
1620.68	0.41483
1621.06	0.5788
1621.43	0.42025
1621.81	0.54531
1622.18	0.47566
1622.56	0.48555
1622.93	0.54626
1623.31	0.41888
1623.69	0.57096
1624.06	0.44349
1624.44	0.52658
1624.82	0.49635
1625.19	0.45609
1625.57	0.53231
1625.94	0.42621
1626.32	0.54531
1626.7	0.43926
1627.08	0.48906
1627.45	0.47587
1627.83	0.44844
1628.21	0.53025
1628.59	0.41648
1628.97	0.52704
1629.34	0.43715
1629.72	0.50136
1630.1	0.49041
1630.48	0.43978
1630.86	0.5373
1631.24	0.41717
1631.62	0.54647
1632	0.44386
1632.38	0.48798
1632.76	0.51947
1633.14	0.41829
1633.52	0.56394
1633.9	0.40834
1634.28	0.52941
1634.66	0.47321
1635.04	0.43898
1635.42	0.55417
1635.8	0.38279
1636.19	0.55486
1636.57	0.42787
1636.95	0.4693
1637.33	0.51996
1637.71	0.39133
1638.1	0.56414
1638.48	0.41407
1638.86	0.50601
1639.24	0.49687
1639.63	0.43248
1640.01	0.57339
1640.39	0.41358
1640.78	0.54071
1641.16	0.48026
1641.55	0.47201
1641.93	0.56677
1642.32	0.4338
1642.7	0.57175
1643.09	0.47443
1643.47	0.50064
1643.86	0.55621
1644.24	0.43752
1644.63	0.57087
1645.01	0.46335
1645.4	0.51164
1645.78	0.52085
1646.17	0.44346
1646.56	0.55347
1646.94	0.45322
1647.33	0.51617
1647.72	0.488
1648.1	0.45823
1648.49	0.54132
1648.88	0.43888
1649.27	0.53781
1649.65	0.47232
1650.04	0.4873
1650.43	0.54047
1650.82	0.43846
1651.21	0.55537
1651.6	0.46435
1651.98	0.50532
1652.37	0.54208
1652.76	0.44728
1653.15	0.56952
1653.54	0.45463
1653.93	0.52233
1654.32	0.53516
1654.71	0.44136
1655.1	0.58073
1655.49	0.43954
1655.88	0.51904
1656.27	0.52782
1656.66	0.43171
1657.06	0.58294
1657.45	0.44789
1657.84	0.51108
1658.23	0.53467
1658.62	0.43393
1659.02	0.58089
1659.41	0.46092
1659.8	0.50498
1660.19	0.5458
1660.59	0.45227
1660.98	0.5876
1661.37	0.48827
1661.77	0.51556
1662.16	0.58014
1662.55	0.47099
1662.95	0.59182
1663.34	0.50535
1663.74	0.51243
1664.13	0.58861
1664.53	0.47398
1664.92	0.58023
1665.32	0.52035
1665.71	0.51058
1666.11	0.58127
1666.5	0.4788
1666.9	0.55978
1667.3	0.52298
1667.69	0.50962
1668.09	0.57128
1668.48	0.477
1668.88	0.55761
1669.28	0.52828
1669.67	0.50435
1670.07	0.58022
1670.47	0.48424
1670.87	0.57501
1671.27	0.54248
1671.66	0.50633
1672.06	0.59803
1672.46	0.4936
1672.86	0.57516
1673.26	0.56514
1673.66	0.49424
1674.06	0.61353
1674.46	0.50438
1674.86	0.54798
1675.26	0.58233
1675.66	0.47681
1676.06	0.61093
1676.46	0.52147
1676.86	0.5154
1677.26	0.60616
1677.66	0.47522
1678.06	0.58657
1678.46	0.56392
1678.86	0.48547
1679.27	0.61726
1679.67	0.51028
1680.07	0.55613
1680.47	0.6027
1680.87	0.49217
1681.28	0.61692
1681.68	0.56901
1682.08	0.53414
1682.49	0.63518
1682.89	0.52927
1683.29	0.59308
1683.7	0.61829
1684.1	0.52997
1684.51	0.64077
1684.91	0.57448
1685.31	0.5601
1685.72	0.63483
1686.12	0.54165
1686.53	0.60967
1686.93	0.60689
1687.34	0.54351
1687.75	0.62971
1688.15	0.56787
1688.56	0.58473
1688.96	0.62793
1689.37	0.54748
1689.78	0.63003
1690.18	0.59747
1690.59	0.57698
1691	0.65004
1691.41	0.56773
1691.81	0.62311
1692.22	0.64198
1692.63	0.56055
1693.04	0.66769
1693.45	0.60667
1693.86	0.59447
1694.27	0.68077
1694.67	0.56718
1695.08	0.63871
1695.49	0.6623
1695.9	0.56042
1696.31	0.68581
1696.72	0.61828
1697.13	0.58399
1697.54	0.69634
1697.95	0.58121
1698.36	0.62468
1698.78	0.69368
1699.19	0.57464
1699.6	0.67657
1700.01	0.66741
1700.42	0.59109
1700.83	0.71982
1701.25	0.63947
1701.66	0.62904
1702.07	0.73661
1702.48	0.63143
1702.9	0.67538
1703.31	0.72842
1703.72	0.63174
1704.14	0.71755
1704.55	0.71439
1704.96	0.65288
1705.38	0.74639
1705.79	0.69227
1706.21	0.67432
1706.62	0.7497
1707.04	0.6837
1707.45	0.70951
1707.87	0.7437
1708.28	0.68148
1708.7	0.74214
1709.12	0.72819
1709.53	0.70047
1709.95	0.77462
1710.37	0.71451
1710.78	0.73639
1711.2	0.78954
1711.62	0.72288
1712.03	0.78245
1712.45	0.79989
1712.87	0.7336
1713.29	0.82632
1713.71	0.79149
1714.12	0.75432
1714.54	0.85603
1714.96	0.78429
1715.38	0.78062
1715.8	0.87897
1716.22	0.77863
1716.64	0.8277
1717.06	0.89643
1717.48	0.78224
1717.9	0.87747
1718.32	0.89818
1718.74	0.79758
1719.16	0.9199
1719.58	0.9096
1720	0.84079
1720.42	0.96819
1720.85	0.92174
1721.27	0.89412
1721.69	1.01879
1722.11	0.94691
1722.54	0.94904
1722.96	1.05945
1723.38	0.98383
1723.8	1.01325
1724.23	1.10287
1724.65	1.0335
1725.08	1.07948
1725.5	1.1501
1725.92	1.07497
1726.35	1.14471
1726.77	1.18501
1727.2	1.13459
1727.62	1.21033
1728.05	1.22834
1728.47	1.2059
1728.9	1.29268
1729.32	1.30187
1729.75	1.31155
1730.18	1.39945
1730.6	1.40344
1731.03	1.42362
1731.46	1.5138
1731.88	1.49323
1732.31	1.52358
1732.74	1.61729
1733.17	1.56624
1733.59	1.62206
1734.02	1.72646
1734.45	1.64715
1734.88	1.73854
1735.31	1.85266
1735.74	1.77977
1736.17	1.89726
1736.6	2.00866
1737.03	1.93674
1737.45	2.09324
1737.88	2.18291
1738.32	2.09017
1738.74	2.2421
1739.18	2.30625
1739.61	2.1933
1740.04	2.33446
1740.47	2.35897
1740.9	2.26571
1741.33	2.42598
1741.76	2.45348
1742.2	2.36523
1742.63	2.51031
1743.06	2.49955
1743.49	2.41315
1743.93	2.51519
1744.36	2.48221
1744.79	2.38492
1745.23	2.43313
1745.66	2.34717
1746.1	2.21762
1746.53	2.1986
1746.96	2.07699
1747.4	1.9151
1747.83	1.84131
1748.27	1.7019
1748.7	1.56447
1749.14	1.4917
1749.58	1.38427
1750.01	1.28203
1750.45	1.22273
1750.88	1.11898
1751.32	1.0188
1751.76	0.957
1752.19	0.84763
1752.63	0.74826
1753.07	0.69991
1753.51	0.60787
1753.94	0.51854
1754.38	0.50053
1754.82	0.43268
1755.26	0.3658
1755.7	0.36357
1756.14	0.33303
1756.58	0.25984
1757.02	0.27735
1757.46	0.26441
1757.9	0.20033
1758.34	0.21736
1758.78	0.22099
1759.22	0.16149
1759.66	0.17094
1760.1	0.19779
1760.54	0.13597
1760.98	0.13651
1761.42	0.17639
1761.87	0.12045
1762.31	0.10594
1762.75	0.15313
1763.19	0.11367
1763.63	0.09123
1764.08	0.13497
1764.52	0.1175
1764.96	0.08113
1765.41	0.11941
1765.85	0.11704
1766.3	0.08023
1766.74	0.1056
1767.18	0.11322
1767.63	0.0763
1768.07	0.08476
1768.52	0.10498
1768.96	0.07392
1769.41	0.07999
1769.86	0.09483
1770.3	0.07014
1770.75	0.07993
1771.19	0.09551
1771.64	0.07742
1772.09	0.08302
1772.54	0.1071
1772.98	0.08027
1773.43	0.07919
1773.88	0.11325
1774.33	0.09797
1774.78	0.07471
1775.22	0.11394
1775.67	0.10963
1776.12	0.07503
1776.57	0.10559
1777.02	0.11726
1777.47	0.07389
1777.92	0.09241
1778.37	0.12135
1778.82	0.089
1779.27	0.08161
1779.72	0.12225
1780.17	0.10579
1780.62	0.07987
1781.08	0.11518
1781.53	0.12622
1781.98	0.09155
1782.43	0.10334
1782.88	0.14295
1783.34	0.11417
1783.79	0.10597
1784.24	0.14886
1784.69	0.14206
1785.15	0.1169
1785.6	0.14671
1786.06	0.16455
1786.51	0.13899
1786.96	0.14459
1787.42	0.17107
1787.87	0.15754
1788.33	0.14459
1788.79	0.16898
1789.24	0.16557
1789.7	0.15584
1790.15	0.16473
1790.61	0.16745
1791.07	0.1545
1791.52	0.16735
1791.98	0.17562
1792.44	0.15436
1792.89	0.16567
1793.35	0.19112
1793.81	0.16769
1794.27	0.16191
1794.72	0.19235
1795.18	0.18571
1795.64	0.16076
1796.1	0.18223
1796.56	0.20285
1797.02	0.16816
1797.48	0.16896
1797.94	0.20106
1798.4	0.18854
1798.86	0.16273
1799.32	0.18575
1799.78	0.20356
1800.24	0.1722
1800.7	0.1726
1801.17	0.20871
1801.63	0.20282
1802.09	0.17539
1802.55	0.20361
1803.02	0.22809
1803.48	0.20097
1803.94	0.19762
1804.4	0.23472
1804.87	0.23473
1805.33	0.21222
1805.8	0.23127
1806.26	0.25745
1806.72	0.23964
1807.19	0.23336
1807.65	0.25693
1808.12	0.26243
1808.59	0.24346
1809.05	0.24822
1809.52	0.26196
1809.98	0.25361
1810.45	0.24589
1810.91	0.2596
1811.38	0.25553
1811.85	0.24835
1812.32	0.25651
1812.78	0.26689
1813.25	0.25058
1813.72	0.25063
1814.19	0.26889
1814.66	0.26002
1815.12	0.24822
1815.59	0.26429
1816.06	0.27539
1816.53	0.25553
1817	0.24933
1817.47	0.27503
1817.94	0.2689
1818.41	0.24848
1818.88	0.26151
1819.36	0.27954
1819.83	0.26249
1820.3	0.24721
1820.77	0.26972
1821.24	0.2791
1821.71	0.26008
1822.18	0.26015
1822.66	0.28229
1823.13	0.28932
1823.6	0.27162
1824.08	0.2766
1824.55	0.3035
1825.03	0.30458
1825.5	0.28874
1825.97	0.30342
1826.45	0.32324
1826.92	0.31726
1827.4	0.30836
1827.87	0.32373
1828.35	0.33396
1828.82	0.32371
1829.3	0.31598
1829.78	0.32944
1830.25	0.33029
1830.73	0.31777
1831.21	0.32019
1831.68	0.32689
1832.16	0.32246
1832.64	0.31157
1833.12	0.31994
1833.6	0.32172
1834.07	0.31636
1834.55	0.31567
1835.03	0.33128
1835.51	0.32598
1835.99	0.3105
1836.47	0.31828
1836.95	0.33322
1837.43	0.32145
1837.91	0.3096
1838.39	0.32384
1838.87	0.3366
1839.35	0.31877
1839.84	0.31372
1840.32	0.32443
1840.8	0.33453
1841.28	0.32189
1841.76	0.31955
1842.25	0.32601
1842.73	0.34284
1843.21	0.33684
1843.7	0.32841
1844.18	0.34117
1844.66	0.35726
1845.15	0.35043
1845.63	0.34908
1846.12	0.35839
1846.6	0.37491
1847.09	0.37251
1847.57	0.37003
1848.06	0.37589
1848.55	0.38638
1849.03	0.38677
1849.52	0.37659
1850	0.37553
1850.49	0.38465
1850.98	0.38166
1851.47	0.37164
1851.95	0.37546
1852.44	0.38175
1852.93	0.379
1853.42	0.37152
1853.91	0.37964
1854.4	0.38234
1854.89	0.37234
1855.38	0.37516
1855.87	0.38492
1856.36	0.38336
1856.85	0.37596
1857.34	0.371
1857.83	0.38902
1858.32	0.38992
1858.81	0.37725
1859.3	0.37267
1859.79	0.38607
1860.29	0.39181
1860.78	0.38054
1861.27	0.37283
1861.76	0.38472
1862.26	0.39559
1862.75	0.39196
1863.24	0.38715
1863.74	0.39252
1864.23	0.40756
1864.73	0.41511
1865.22	0.40515
1865.72	0.40761
1866.21	0.42221
1866.71	0.43491
1867.2	0.43222
1867.7	0.42648
1868.19	0.42935
1868.69	0.44445
1869.19	0.44678
1869.69	0.44278
1870.18	0.43177
1870.68	0.43913
1871.18	0.44474
1871.68	0.44193
1872.17	0.43438
1872.67	0.43746
1873.17	0.44024
1873.67	0.43733
1874.17	0.43692
1874.67	0.43496
1875.17	0.44065
1875.67	0.43791
1876.17	0.43724
1876.67	0.44113
1877.17	0.44135
1877.67	0.43411
1878.18	0.43341
1878.68	0.44041
1879.18	0.44877
1879.68	0.44137
1880.18	0.43323
1880.69	0.43454
1881.19	0.44469
1881.69	0.44816
1882.2	0.43827
1882.7	0.43275
1883.21	0.44072
1883.71	0.44973
1884.22	0.45484
1884.72	0.45181
1885.23	0.44943
1885.73	0.4568
1886.24	0.46769
1886.74	0.47644
1887.25	0.46906
1887.76	0.46633
1888.26	0.47409
1888.77	0.48484
1889.28	0.48353
1889.79	0.47625
1890.3	0.46968
1890.8	0.4798
1891.31	0.48052
1891.82	0.47686
1892.33	0.47331
1892.84	0.46393
1893.35	0.47211
1893.86	0.46865
1894.37	0.46805
1894.88	0.46501
1895.39	0.46723
1895.9	0.46508
1896.41	0.46073
1896.92	0.46357
1897.44	0.46706
1897.95	0.46806
1898.46	0.46146
1898.97	0.45365
1899.49	0.45477
1900	0.46027
1900.51	0.46201
1901.03	0.45815
1901.54	0.44664
1902.05	0.44445
1902.57	0.45847
1903.08	0.45577
1903.6	0.45203
1904.11	0.44405
1904.63	0.44974
1905.15	0.45744
1905.66	0.46932
1906.18	0.46185
1906.7	0.4552
1907.21	0.45796
1907.73	0.46623
1908.25	0.47185
1908.77	0.47429
1909.28	0.46664
1909.8	0.46114
1910.32	0.46291
1910.84	0.46956
1911.36	0.47228
1911.88	0.46377
1912.4	0.46006
1912.92	0.45422
1913.44	0.45991
1913.96	0.46168
1914.48	0.45489
1915	0.45221
1915.52	0.45384
1916.05	0.45489
1916.57	0.45324
1917.09	0.44772
1917.61	0.45148
1918.14	0.4534
1918.66	0.45437
1919.18	0.45222
1919.71	0.44198
1920.23	0.4407
1920.76	0.44508
1921.28	0.4508
1921.81	0.45039
1922.33	0.43657
1922.86	0.43569
1923.38	0.44584
1923.91	0.45085
1924.43	0.45579
1924.96	0.45038
1925.49	0.44658
1926.02	0.4459
1926.54	0.45656
1927.07	0.46647
1927.6	0.46697
1928.13	0.46414
1928.65	0.46343
1929.18	0.46561
1929.71	0.47122
1930.24	0.47697
1930.77	0.47995
1931.3	0.47084
1931.83	0.46708
1932.36	0.46514
1932.89	0.46845
1933.43	0.47079
1933.96	0.46276
1934.49	0.46133
1935.02	0.46046
1935.55	0.46338
1936.09	0.46167
1936.62	0.45723
1937.15	0.45517
1937.69	0.45634
1938.22	0.45943
1938.76	0.45709
1939.29	0.45514
1939.82	0.45481
1940.36	0.44558
1940.89	0.45013
1941.43	0.45564
1941.97	0.45862
1942.5	0.4505
1943.04	0.44662
1943.58	0.44849
1944.11	0.45064
1944.65	0.45774
1945.19	0.457
1945.73	0.45845
1946.27	0.45224
1946.8	0.45264
1947.34	0.46126
1947.88	0.46756
1948.42	0.47376
1948.96	0.47909
1949.5	0.47505
1950.04	0.47061
1950.58	0.47259
1951.12	0.47599
1951.66	0.48293
1952.2	0.4759
1952.75	0.47805
1953.29	0.47494
1953.83	0.46888
1954.38	0.46663
1954.92	0.47363
1955.46	0.47007
1956.01	0.47089
1956.55	0.4667
1957.09	0.46443
1957.64	0.46768
1958.18	0.46228
1958.73	0.46182
1959.27	0.45883
1959.82	0.45912
1960.37	0.45492
1960.91	0.45553
1961.46	0.45889
1962.01	0.45644
1962.55	0.45504
1963.1	0.44796
1963.65	0.45066
1964.2	0.45231
1964.74	0.45416
1965.29	0.4577
1965.84	0.46249
1966.39	0.46317
1966.94	0.45767
1967.49	0.45817
1968.04	0.4647
1968.59	0.47116
1969.14	0.47345
1969.69	0.48273
1970.25	0.48388
1970.8	0.47976
1971.35	0.48101
1971.9	0.47549
1972.45	0.47817
1973.01	0.4842
1973.56	0.47957
1974.12	0.48034
1974.67	0.47666
1975.22	0.47619
1975.78	0.47168
1976.33	0.47407
1976.89	0.47309
1977.44	0.46938
1978	0.46757
1978.56	0.46591
1979.11	0.45958
1979.67	0.46262
1980.23	0.46143
1980.78	0.4631
1981.34	0.4608
1981.9	0.46252
1982.46	0.45857
1983.02	0.45593
1983.58	0.45657
1984.13	0.45986
1984.69	0.46264
1985.25	0.46529
1985.81	0.46336
1986.38	0.46194
1986.94	0.46383
1987.5	0.46443
1988.06	0.46972
1988.62	0.47497
1989.18	0.47914
1989.74	0.48001
1990.31	0.48698
1990.87	0.49031
1991.43	0.48429
1992	0.48844
1992.56	0.48827
1993.13	0.48806
1993.69	0.48835
1994.26	0.48869
1994.82	0.48978
1995.39	0.48548
1995.95	0.48123
1996.52	0.47407
1997.09	0.48063
1997.65	0.48098
1998.22	0.47895
1998.79	0.47968
1999.35	0.47716
1999.92	0.47269
2000.49	0.46907
2001.06	0.46967
2001.63	0.471
2002.2	0.46885
2002.77	0.47337
2003.34	0.46744
2003.91	0.47036
2004.48	0.46944
2005.05	0.4684
2005.62	0.4722
2006.19	0.47111
2006.77	0.47412
2007.34	0.47696
2007.91	0.48015
2008.48	0.4867
2009.06	0.4877
2009.63	0.49109
2010.2	0.48975
2010.78	0.49455
2011.35	0.49497
2011.93	0.50138
2012.5	0.49408
2013.08	0.50089
2013.65	0.50068
2014.23	0.49871
2014.81	0.50174
2015.38	0.49923
2015.96	0.49268
2016.54	0.4931
2017.12	0.48873
2017.69	0.48948
2018.27	0.48576
2018.85	0.48749
2019.43	0.49045
2020.01	0.48605
2020.59	0.4813
2021.17	0.48331
2021.75	0.4835
2022.33	0.48262
2022.91	0.47722
2023.5	0.48431
2024.08	0.48099
2024.66	0.48473
2025.24	0.48558
2025.83	0.48546
2026.41	0.48854
2026.99	0.48578
2027.58	0.48955
2028.16	0.49274
2028.74	0.49242
2029.33	0.49908
2029.91	0.50218
2030.5	0.50531
2031.09	0.50942
2031.67	0.51175
2032.26	0.51378
2032.85	0.51062
2033.43	0.50678
2034.02	0.50976
2034.61	0.50979
2035.2	0.50588
2035.79	0.50513
2036.37	0.50323
2036.96	0.50255
2037.55	0.49975
2038.14	0.50271
2038.73	0.49797
2039.32	0.49984
2039.91	0.50004
2040.51	0.4987
2041.1	0.49724
2041.69	0.49177
2042.28	0.4928
2042.87	0.49514
2043.47	0.49642
2044.06	0.49269
2044.65	0.49468
2045.25	0.4997
2045.84	0.50152
2046.44	0.49676
2047.03	0.50146
2047.63	0.50193
2048.22	0.50393
2048.82	0.51
2049.41	0.51103
2050.01	0.51584
2050.61	0.51221
2051.21	0.52153
2051.8	0.5222
2052.4	0.52207
2053	0.5243
2053.6	0.52477
2054.2	0.52214
2054.8	0.52268
2055.4	0.51805
2056	0.51563
2056.6	0.51959
2057.2	0.51387
2057.8	0.51466
2058.4	0.5096
2059	0.51257
2059.61	0.51273
2060.21	0.50715
2060.81	0.50859
2061.42	0.50838
2062.02	0.50969
2062.62	0.50815
2063.23	0.51023
2063.83	0.5101
2064.44	0.51006
2065.04	0.51007
2065.65	0.51231
2066.26	0.50875
2066.86	0.51433
2067.47	0.5111
2068.08	0.5152
2068.68	0.51912
2069.29	0.51578
2069.9	0.5231
2070.51	0.52436
2071.12	0.52801
2071.73	0.52954
2072.34	0.53572
2072.95	0.53118
2073.56	0.53966
2074.17	0.5377
2074.78	0.53282
2075.39	0.53441
2076	0.5282
2076.61	0.52708
2077.23	0.52707
2077.84	0.52749
2078.45	0.52808
2079.07	0.52671
2079.68	0.52556
2080.3	0.52716
2080.91	0.524
2081.53	0.52662
2082.14	0.52526
2082.76	0.52477
2083.37	0.52929
2083.99	0.52611
2084.61	0.52694
2085.22	0.5241
2085.84	0.52635
2086.46	0.52341
2087.08	0.52753
2087.7	0.53173
2088.31	0.53202
2088.93	0.53521
2089.55	0.53707
2090.17	0.54283
2090.79	0.54182
2091.41	0.54738
2092.04	0.54802
2092.66	0.55354
2093.28	0.54858
2093.9	0.55426
2094.53	0.5566
2095.15	0.55708
2095.77	0.55474
2096.4	0.55602
2097.02	0.55479
2097.64	0.555
2098.27	0.55863
2098.89	0.55164
2099.52	0.5555
2100.15	0.55298
2100.77	0.55276
2101.4	0.55318
2102.03	0.55474
2102.65	0.5517
2103.28	0.56203
2103.91	0.56247
2104.54	0.56038
2105.17	0.56152
2105.8	0.56004
2106.43	0.55996
2107.06	0.56036
2107.69	0.56021
2108.32	0.55888
2108.95	0.56302
2109.58	0.56352
2110.21	0.56375
2110.85	0.55851
2111.48	0.55525
2112.11	0.56584
2112.75	0.56905
2113.38	0.56639

## Sheet: S5c
Reflection Contrast MoSe2 multilayer
energy (meV)	RC
1439.25	11.7
1439.55	11.9924
1439.84	13.4702
1440.14	10.3021
1440.43	14.7771
1440.73	9.62363
1441.03	13.7287
1441.32	10.8872
1441.62	10.6268
1441.92	15.5677
1442.21	11.5916
1442.51	14.931
1442.81	9.57413
1443.11	15.6356
1443.4	10.1283
1443.7	12.9672
1444	11.5342
1444.3	10.6571
1444.59	12.3431
1444.89	10.1115
1445.19	14.0465
1445.49	8.38521
1445.79	14.3993
1446.08	9.45955
1446.38	12.1466
1446.68	10.3813
1446.98	12.0649
1447.28	11.7874
1447.58	10.003
1447.88	13.3596
1448.18	8.41488
1448.48	12.0854
1448.78	8.8021
1449.08	13.3152
1449.38	9.42688
1449.68	11.3147
1449.98	10.2284
1450.28	9.47909
1450.58	12.1345
1450.88	9.4314
1451.18	15.1186
1451.48	8.33835
1451.78	13.4977
1452.08	8.93333
1452.38	13.743
1452.68	9.36198
1452.98	10.9107
1453.29	10.8637
1453.59	9.15717
1453.89	14.5148
1454.19	8.90677
1454.49	15.9091
1454.8	8.0098
1455.1	15.3315
1455.4	8.50584
1455.7	13.142
1456	9.30262
1456.31	11.182
1456.61	10.9929
1456.91	9.59963
1457.22	12.8309
1457.52	8.75565
1457.82	14.2175
1458.13	8.47364
1458.43	14.0749
1458.73	9.24113
1459.04	13.0105
1459.34	9.14108
1459.64	12.2024
1459.95	10.4986
1460.25	10.5561
1460.56	11.9283
1460.86	10.4066
1461.17	11.8544
1461.47	9.05182
1461.78	12.2002
1462.08	9.58571
1462.39	12.2319
1462.69	9.57622
1463	12.1296
1463.3	9.77923
1463.61	12.4155
1463.91	11.2119
1464.22	11.0436
1464.53	11.4931
1464.83	9.95751
1465.14	11.6171
1465.45	10.0984
1465.75	11.9938
1466.06	9.70482
1466.37	11.9542
1466.67	9.70758
1466.98	11.8308
1467.29	10.1023
1467.6	11.7807
1467.9	10.6343
1468.21	11.1143
1468.52	10.9653
1468.83	10.2033
1469.13	10.8798
1469.44	10.6324
1469.75	12.0245
1470.06	9.7878
1470.37	12.1997
1470.68	9.76059
1470.98	11.9823
1471.29	9.805
1471.6	11.7605
1471.91	9.95467
1472.22	11.5762
1472.53	10.5206
1472.84	10.2165
1473.15	11.5943
1473.46	9.4817
1473.77	11.648
1474.08	9.7956
1474.39	12.2111
1474.7	9.37416
1475.01	12.0845
1475.32	9.49541
1475.63	11.8715
1475.94	10.0718
1476.25	11.5852
1476.57	9.7639
1476.88	10.5412
1477.19	11.1493
1477.5	9.95264
1477.81	11.8732
1478.12	9.39725
1478.43	11.6453
1478.75	9.14885
1479.06	12.6128
1479.37	8.84476
1479.68	12.1557
1480	9.09581
1480.31	12.76
1480.62	9.18738
1480.93	11.9695
1481.25	9.59792
1481.56	11.1098
1481.87	10.3765
1482.19	10.2826
1482.5	11.0647
1482.81	9.59863
1483.13	10.8889
1483.44	9.05339
1483.76	11.7076
1484.07	9.16409
1484.38	11.501
1484.7	9.06546
1485.01	11.6895
1485.33	8.88016
1485.64	11.6747
1485.96	9.08533
1486.27	11.3311
1486.59	9.66972
1486.9	10.8905
1487.22	9.75962
1487.54	10.5929
1487.85	9.7935
1488.17	10.3847
1488.48	10.2154
1488.8	10.1413
1489.12	10.3876
1489.43	9.9611
1489.75	11.048
1490.07	9.61361
1490.38	11.1043
1490.7	9.53809
1491.02	10.8131
1491.33	9.78233
1491.65	10.9849
1491.97	9.72932
1492.29	10.8254
1492.61	9.40748
1492.92	11.0941
1493.24	9.90469
1493.56	10.9382
1493.88	9.96993
1494.2	11.0178
1494.52	10.0012
1494.83	10.4469
1495.15	9.97213
1495.47	10.342
1495.79	9.86799
1496.11	10.64
1496.43	9.84164
1496.75	10.1509
1497.07	10.4485
1497.39	9.93213
1497.71	10.0344
1498.03	9.7757
1498.35	10.4478
1498.67	9.34806
1498.99	10.5821
1499.31	9.61721
1499.63	10.7946
1499.95	9.28707
1500.27	10.3499
1500.59	9.45194
1500.92	10.5577
1501.24	9.22258
1501.56	10.6243
1501.88	9.47377
1502.2	10.3349
1502.52	8.93593
1502.85	10.86
1503.17	9.13632
1503.49	10.5392
1503.81	9.48581
1504.14	10.0823
1504.46	9.45099
1504.78	10.624
1505.11	9.4023
1505.43	9.96901
1505.75	9.43231
1506.08	10.3949
1506.4	9.62958
1506.72	9.78884
1507.05	9.91092
1507.37	9.87803
1507.69	9.99843
1508.02	9.48338
1508.34	10.1142
1508.67	9.4756
1508.99	10.3916
1509.32	9.17075
1509.64	10.118
1509.97	8.9487
1510.29	10.4439
1510.62	9.00883
1510.94	10.3056
1511.27	8.91358
1511.6	9.86486
1511.92	8.73422
1512.25	10.0426
1512.58	8.54895
1512.9	10.0445
1513.23	8.7211
1513.56	10.0318
1513.88	8.65465
1514.21	10.0244
1514.54	8.58422
1514.86	9.84279
1515.19	8.95616
1515.52	9.69165
1515.85	8.79227
1516.17	9.48126
1516.5	8.86226
1516.83	9.63794
1517.16	9.11037
1517.49	9.64533
1517.82	8.69063
1518.14	9.18562
1518.47	9.00782
1518.8	9.27113
1519.13	9.07384
1519.46	9.64169
1519.79	9.21705
1520.12	9.30392
1520.45	9.00765
1520.78	9.16736
1521.11	8.97849
1521.44	8.99489
1521.77	8.92192
1522.1	9.13891
1522.43	9.03675
1522.76	9.14719
1523.09	9.05816
1523.42	9.03116
1523.75	8.93337
1524.08	9.23237
1524.41	8.61556
1524.75	8.98164
1525.08	8.80427
1525.41	9.17276
1525.74	8.8904
1526.07	8.84532
1526.41	8.94613
1526.74	8.90632
1527.07	8.63311
1527.4	9.02387
1527.74	8.64883
1528.07	8.89797
1528.4	8.67617
1528.74	8.90663
1529.07	8.59015
1529.4	8.78827
1529.74	8.52913
1530.07	8.63799
1530.4	8.36989
1530.74	9.05202
1531.07	8.31798
1531.41	8.69853
1531.74	8.39765
1532.08	8.69987
1532.41	8.25158
1532.75	8.81467
1533.08	8.38627
1533.42	8.77982
1533.75	8.21724
1534.09	8.62297
1534.42	8.22498
1534.76	8.498
1535.1	8.01654
1535.43	8.35583
1535.77	8.04265
1536.1	8.70347
1536.44	7.81259
1536.78	8.48758
1537.11	7.82276
1537.45	8.47969
1537.79	7.90215
1538.13	8.38421
1538.46	7.58644
1538.8	8.36901
1539.14	7.50244
1539.48	8.16702
1539.81	7.51988
1540.15	8.44165
1540.49	7.41971
1540.83	8.40516
1541.17	7.43266
1541.51	8.32675
1541.85	7.4088
1542.18	8.04087
1542.52	7.29979
1542.86	7.82875
1543.2	7.2229
1543.54	7.96995
1543.88	7.37189
1544.22	7.73933
1544.56	6.96956
1544.9	7.78065
1545.24	7.07801
1545.58	7.46296
1545.92	7.13532
1546.27	7.48125
1546.61	7.15065
1546.95	7.38964
1547.29	7.13508
1547.63	7.1655
1547.97	7.07243
1548.31	7.22652
1548.65	7.29095
1549	6.95791
1549.34	7.21017
1549.68	6.82243
1550.02	7.23951
1550.37	6.74813
1550.71	7.3484
1551.05	6.40199
1551.39	7.04549
1551.74	6.52575
1552.08	7.17239
1552.43	6.39371
1552.77	7.02878
1553.11	6.18972
1553.46	6.89908
1553.8	6.46806
1554.15	6.82894
1554.49	6.14255
1554.84	6.60804
1555.18	6.23818
1555.52	6.51087
1555.87	6.30729
1556.21	6.29462
1556.56	6.25526
1556.9	6.03195
1557.25	6.39257
1557.6	5.87935
1557.94	6.22207
1558.29	5.72182
1558.63	6.25283
1558.98	5.74669
1559.33	6.25139
1559.67	5.5141
1560.02	5.9635
1560.37	5.48618
1560.72	5.6976
1561.06	5.60711
1561.41	5.58696
1561.76	5.51442
1562.11	5.56447
1562.45	5.5133
1562.8	5.25106
1563.15	5.33672
1563.5	5.0383
1563.85	5.39562
1564.2	5.00472
1564.55	5.24765
1564.89	4.82141
1565.24	5.25683
1565.59	4.71037
1565.94	4.95985
1566.29	4.61442
1566.64	4.89026
1566.99	4.53285
1567.34	4.70794
1567.69	4.42433
1568.04	4.53076
1568.39	4.31617
1568.74	4.29604
1569.09	4.36851
1569.44	4.07823
1569.8	4.22043
1570.15	3.9288
1570.5	4.14762
1570.85	3.83355
1571.2	4.02632
1571.56	3.63378
1571.91	3.88075
1572.26	3.50112
1572.61	3.7475
1572.96	3.27971
1573.32	3.59872
1573.67	3.31337
1574.02	3.39368
1574.38	3.17787
1574.73	3.2296
1575.08	3.04383
1575.44	3.06922
1575.79	2.92262
1576.14	2.88328
1576.5	2.8772
1576.85	2.68958
1577.21	2.79229
1577.56	2.4891
1577.92	2.71626
1578.27	2.3539
1578.63	2.61852
1578.98	2.28151
1579.34	2.49817
1579.69	2.22079
1580.05	2.39793
1580.4	2.24544
1580.76	2.18951
1581.12	2.15284
1581.47	2.12162
1581.83	2.19585
1582.19	2.02618
1582.54	2.12485
1582.9	1.88135
1583.26	2.11987
1583.62	1.85436
1583.97	2.07933
1584.33	1.89989
1584.69	1.99769
1585.05	1.91079
1585.4	1.91839
1585.76	1.98846
1586.12	1.91759
1586.48	1.99176
1586.84	1.96683
1587.2	2.09346
1587.56	2.04927
1587.92	2.13587
1588.28	2.17124
1588.63	2.23227
1588.99	2.21607
1589.36	2.27865
1589.71	2.36982
1590.08	2.46368
1590.44	2.54758
1590.8	2.60005
1591.16	2.66551
1591.52	2.77044
1591.88	2.93987
1592.24	2.93445
1592.6	3.18677
1592.96	3.14051
1593.33	3.26923
1593.69	3.39325
1594.05	3.5116
1594.41	3.70489
1594.77	3.76727
1595.14	3.98884
1595.5	4.01538
1595.86	4.16405
1596.22	4.20548
1596.59	4.49796
1596.95	4.66229
1597.31	4.64233
1597.68	4.96897
1598.04	4.85713
1598.41	5.28158
1598.77	5.16372
1599.13	5.45717
1599.5	5.34845
1599.86	5.76834
1600.23	5.67376
1600.59	5.96679
1600.96	5.99229
1601.32	6.07008
1601.69	6.32974
1602.05	6.10562
1602.42	6.58814
1602.79	6.20725
1603.15	6.66602
1603.52	6.44923
1603.88	6.96418
1604.25	6.63588
1604.62	6.85686
1604.98	7.02972
1605.35	6.82358
1605.72	7.19636
1606.09	6.84024
1606.45	7.56869
1606.82	6.87136
1607.19	7.30876
1607.56	6.99772
1607.93	7.40116
1608.3	7.28613
1608.66	7.10372
1609.03	7.44358
1609.4	7.01392
1609.77	7.6753
1610.14	6.93501
1610.51	7.41084
1610.88	7.13895
1611.25	7.29732
1611.62	7.43971
1611.99	7.03989
1612.36	7.43467
1612.73	6.86378
1613.1	7.40119
1613.47	6.87495
1613.84	7.13145
1614.21	6.91978
1614.59	6.9964
1614.96	7.07904
1615.33	6.78579
1615.7	7.07776
1616.07	6.70419
1616.44	6.97303
1616.82	6.78402
1617.19	6.7892
1617.56	6.80873
1617.93	6.57365
1618.31	6.85861
1618.68	6.63496
1619.05	6.71617
1619.43	6.60257
1619.8	6.7025
1620.17	6.64211
1620.55	6.62325
1620.92	6.65769
1621.3	6.58383
1621.67	6.71418
1622.05	6.6877
1622.42	6.69043
1622.8	6.65529
1623.17	6.78337
1623.55	6.80221
1623.92	6.70869
1624.3	6.86227
1624.67	6.77772
1625.05	6.88581
1625.43	6.9724
1625.8	6.88768
1626.18	7.06198
1626.56	6.95674
1626.93	7.19166
1627.31	6.94085
1627.69	7.21712
1628.07	7.2139
1628.44	7.24276
1628.82	7.41547
1629.2	7.22244
1629.58	7.6571
1629.96	7.17384
1630.34	7.54158
1630.71	7.32059
1631.09	7.43499
1631.47	7.56945
1631.85	7.39487
1632.23	7.84795
1632.61	7.29863
1632.99	7.8012
1633.37	7.68379
1633.75	7.63131
1634.13	7.74164
1634.51	7.45055
1634.89	7.99566
1635.27	7.35113
1635.65	7.95702
1636.03	7.52681
1636.41	7.70282
1636.8	7.96171
1637.18	7.38112
1637.56	8.08609
1637.94	7.35389
1638.32	7.90299
1638.71	7.65627
1639.09	7.49992
1639.47	7.9023
1639.86	7.34986
1640.24	7.94653
1640.62	7.42393
1641.01	7.71978
1641.39	7.63553
1641.77	7.47266
1642.16	7.7616
1642.54	7.22496
1642.92	7.78375
1643.31	7.43483
1643.69	7.41263
1644.08	7.54924
1644.46	7.21304
1644.85	7.65952
1645.23	7.18666
1645.62	7.44326
1646.01	7.31929
1646.39	7.30217
1646.78	7.37009
1647.16	6.95372
1647.55	7.35907
1647.94	7.08796
1648.32	7.20857
1648.71	7.21941
1649.1	7.04635
1649.49	7.16273
1649.87	6.98235
1650.26	7.03505
1650.65	6.99968
1651.04	6.92447
1651.42	7.02598
1651.81	6.8262
1652.2	6.98171
1652.59	6.92732
1652.98	6.79711
1653.37	6.9498
1653.76	6.69578
1654.15	6.92598
1654.54	6.80553
1654.93	6.72568
1655.32	6.89524
1655.71	6.63896
1656.1	6.93684
1656.49	6.73238
1656.88	6.71151
1657.27	6.84208
1657.66	6.53815
1658.05	6.97128
1658.45	6.63133
1658.84	6.79083
1659.23	6.81759
1659.62	6.57221
1660.01	7.06403
1660.41	6.56526
1660.8	6.80536
1661.19	6.86294
1661.59	6.54587
1661.98	7.01518
1662.37	6.47173
1662.77	6.75686
1663.16	6.80015
1663.55	6.60575
1663.95	6.99246
1664.34	6.51816
1664.74	7.01552
1665.13	6.66703
1665.53	6.63903
1665.92	6.89884
1666.32	6.52056
1666.71	6.88438
1667.11	6.67881
1667.5	6.67207
1667.9	6.99206
1668.3	6.56819
1668.69	6.95166
1669.09	6.71514
1669.48	6.68951
1669.88	6.96627
1670.28	6.477
1670.68	6.90527
1671.07	6.68958
1671.47	6.75479
1671.87	7.02074
1672.27	6.5373
1672.66	6.94307
1673.06	6.68017
1673.46	6.74438
1673.86	6.97992
1674.26	6.65336
1674.66	6.90599
1675.06	6.70717
1675.46	6.68588
1675.86	6.95532
1676.26	6.67567
1676.66	6.92587
1677.06	6.73604
1677.46	6.73895
1677.86	6.95851
1678.26	6.65501
1678.66	6.88947
1679.06	6.83519
1679.46	6.69264
1679.87	6.90655
1680.27	6.72849
1680.67	6.86061
1681.07	6.88778
1681.47	6.69678
1681.88	6.93492
1682.28	6.72558
1682.68	6.81261
1683.09	6.90793
1683.49	6.63519
1683.89	6.87485
1684.3	6.86322
1684.7	6.67877
1685.11	6.8926
1685.51	6.62817
1685.91	6.76322
1686.32	6.82838
1686.72	6.56104
1687.13	6.87274
1687.53	6.67528
1687.94	6.57921
1688.35	6.85736
1688.75	6.51671
1689.16	6.79402
1689.56	6.7213
1689.97	6.4598
1690.38	6.87635
1690.78	6.47602
1691.19	6.64531
1691.6	6.69829
1692.01	6.38562
1692.41	6.817
1692.82	6.50727
1693.23	6.45522
1693.64	6.73033
1694.05	6.27972
1694.45	6.68793
1694.86	6.59358
1695.27	6.2962
1695.68	6.76652
1696.09	6.35606
1696.5	6.42858
1696.91	6.6665
1697.32	6.2467
1697.73	6.64471
1698.14	6.31161
1698.55	6.2788
1698.96	6.56531
1699.37	6.08696
1699.78	6.41205
1700.19	6.42541
1700.61	6.12445
1701.02	6.51536
1701.43	6.18226
1701.84	6.16468
1702.25	6.53145
1702.67	6.11805
1703.08	6.36649
1703.49	6.26299
1703.9	6.07939
1704.32	6.40087
1704.73	6.11586
1705.15	6.13823
1705.56	6.33549
1705.97	6.09421
1706.39	6.19937
1706.8	6.25179
1707.22	6.04947
1707.63	6.26301
1708.05	6.08613
1708.46	6.01372
1708.88	6.23047
1709.29	6.03047
1709.71	6.13455
1710.13	6.1415
1710.54	5.98672
1710.96	6.10838
1711.38	6.02007
1711.79	5.99162
1712.21	6.11584
1712.63	6.02824
1713.04	5.96272
1713.46	6.02665
1713.88	5.82081
1714.3	6.01323
1714.72	5.9806
1715.13	5.82831
1715.55	6.02372
1715.97	5.90536
1716.39	5.80342
1716.81	6.04909
1717.23	5.81723
1717.65	5.79864
1718.07	5.94968
1718.49	5.69659
1718.91	5.78137
1719.33	5.88759
1719.75	5.61717
1720.17	5.8336
1720.6	5.85676
1721.02	5.58061
1721.44	5.84511
1721.86	5.67121
1722.28	5.58157
1722.7	5.84986
1723.13	5.54095
1723.55	5.55049
1723.97	5.75132
1724.39	5.4525
1724.82	5.68014
1725.24	5.68863
1725.66	5.4643
1726.09	5.73685
1726.51	5.47886
1726.94	5.41653
1727.36	5.64929
1727.79	5.41089
1728.21	5.39832
1728.64	5.66335
1729.06	5.31066
1729.49	5.51231
1729.91	5.48395
1730.34	5.28074
1730.77	5.41506
1731.19	5.39477
1731.62	5.25738
1732.04	5.44361
1732.47	5.27423
1732.9	5.22631
1733.33	5.46854
1733.75	5.27129
1734.18	5.33361
1734.61	5.4217
1735.04	5.19008
1735.47	5.30326
1735.89	5.36655
1736.32	5.13072
1736.75	5.30768
1737.18	5.27076
1737.61	5.17066
1738.04	5.24359
1738.47	5.2057
1738.9	5.17457
1739.33	5.28708
1739.76	5.13981
1740.19	5.1353
1740.62	5.2195
1741.06	5.05877
1741.49	5.13279
1741.92	5.18172
1742.35	5.10547
1742.78	5.11236
1743.21	5.15715
1743.65	5.06189
1744.08	5.08354
1744.51	5.13676
1744.94	4.9991
1745.38	5.03733
1745.81	5.10569
1746.24	5.01549
1746.68	4.95906
1747.11	5.09493
1747.55	4.91721
1747.98	4.9793
1748.42	5.01635
1748.85	4.8718
1749.29	4.9344
1749.72	5.03973
1750.16	4.85621
1750.59	4.83661
1751.03	4.96485
1751.47	4.82528
1751.9	4.86509
1752.34	4.90053
1752.78	4.75578
1753.21	4.78253
1753.65	4.93282
1754.09	4.69209
1754.53	4.75086
1754.96	4.88416
1755.4	4.65191
1755.84	4.7161
1756.28	4.77333
1756.72	4.64126
1757.16	4.70079
1757.6	4.7335
1758.04	4.57138
1758.48	4.72276
1758.92	4.6539
1759.36	4.48861
1759.8	4.63671
1760.24	4.61294
1760.68	4.47818
1761.12	4.58505
1761.56	4.54565
1762	4.46684
1762.44	4.51857
1762.89	4.57961
1763.33	4.40827
1763.77	4.55128
1764.21	4.52107
1764.66	4.30253
1765.1	4.51875
1765.54	4.49359
1765.99	4.33212
1766.43	4.48595
1766.87	4.44823
1767.32	4.30886
1767.76	4.42549
1768.21	4.47118
1768.65	4.33058
1769.1	4.36114
1769.54	4.41158
1769.99	4.2538
1770.43	4.31275
1770.88	4.36019
1771.33	4.24841
1771.77	4.30222
1772.22	4.33494
1772.66	4.22378
1773.11	4.20088
1773.56	4.35301
1774.01	4.23446
1774.45	4.16499
1774.9	4.2844
1775.35	4.26063
1775.8	4.21183
1776.25	4.2398
1776.7	4.18644
1777.15	4.14884
1777.6	4.16017
1778.05	4.20806
1778.49	4.05427
1778.94	4.14203
1779.39	4.16774
1779.85	4.05577
1780.3	4.0534
1780.75	4.15326
1781.2	4.09536
1781.65	4.01215
1782.1	4.0792
1782.55	4.10088
1783	3.99456
1783.46	4.00171
1783.91	4.05248
1784.36	3.92041
1784.82	4.03355
1785.27	3.97822
1785.72	3.90728
1786.17	3.95979
1786.63	4.03116
1787.08	3.85589
1787.54	3.90013
1787.99	3.99619
1788.45	3.89366
1788.9	3.84475
1789.36	4.01157
1789.81	3.84665
1790.27	3.76926
1790.72	3.87512
1791.18	3.93698
1791.64	3.77553
1792.09	3.81951
1792.55	3.96265
1793.01	3.75665
1793.46	3.76697
1793.92	3.85488
1794.38	3.76087
1794.84	3.74387
1795.3	3.85408
1795.75	3.7797
1796.21	3.71617
1796.67	3.86822
1797.13	3.80315
1797.59	3.69883
1798.05	3.79508
1798.51	3.82352
1798.97	3.74955
1799.43	3.73897
1799.89	3.84865
1800.35	3.74726
1800.81	3.67585
1801.27	3.83153
1801.73	3.75747
1802.2	3.69707
1802.66	3.77209
1803.12	3.78809
1803.58	3.71397
1804.05	3.7367
1804.51	3.83328
1804.97	3.7646
1805.43	3.69668
1805.9	3.81413
1806.36	3.79051
1806.83	3.71078
1807.29	3.73212
1807.76	3.84357
1808.22	3.76285
1808.68	3.70654
1809.15	3.82333
1809.62	3.82269
1810.08	3.76587
1810.55	3.78441
1811.01	3.81996
1811.48	3.78511
1811.95	3.75339
1812.41	3.82139
1812.88	3.88558
1813.35	3.77392
1813.82	3.78587
1814.28	3.90392
1814.75	3.84056
1815.22	3.78362
1815.69	3.9154
1816.16	3.89938
1816.63	3.76039
1817.1	3.86649
1817.57	3.9379
1818.04	3.83387
1818.51	3.8137
1818.97	3.97428
1819.45	3.93246
1819.92	3.86108
1820.39	3.93749
1820.86	4.03572
1821.33	3.91064
1821.8	3.88881
1822.27	4.02524
1822.75	4.01125
1823.22	3.91711
1823.69	4.06112
1824.16	4.16437
1824.64	4.02728
1825.11	4.03155
1825.59	4.20907
1826.06	4.16138
1826.53	4.05174
1827.01	4.22423
1827.48	4.28035
1827.96	4.1709
1828.43	4.2209
1828.91	4.36371
1829.38	4.3547
1829.86	4.2775
1830.34	4.36528
1830.81	4.47282
1831.29	4.38457
1831.76	4.43761
1832.24	4.50545
1832.72	4.61202
1833.2	4.53384
1833.67	4.53319
1834.15	4.73359
1834.63	4.68806
1835.11	4.65484
1835.59	4.7223
1836.07	4.8363
1836.55	4.81909
1837.03	4.74004
1837.51	4.85334
1837.99	4.94499
1838.47	4.96974
1838.95	4.88237
1839.43	5.00085
1839.91	5.10185
1840.39	5.05607
1840.87	5.09024
1841.35	5.15479
1841.84	5.22975
1842.32	5.21568
1842.8	5.1974
1843.28	5.37628
1843.77	5.38172
1844.25	5.3041
1844.73	5.38927
1845.22	5.47972
1845.7	5.49497
1846.18	5.47241
1846.67	5.56952
1847.15	5.73565
1847.64	5.6831
1848.12	5.61468
1848.61	5.75341
1849.1	5.81836
1849.58	5.75744
1850.07	5.85009
1850.56	5.96253
1851.04	5.97244
1851.53	5.91726
1852.02	5.98365
1852.5	6.10159
1852.99	6.1346
1853.48	6.04591
1853.97	6.1866
1854.46	6.37462
1854.95	6.35114
1855.44	6.21064
1855.92	6.38069
1856.41	6.51194
1856.9	6.40779
1857.39	6.38206
1857.88	6.61079
1858.38	6.61495
1858.87	6.56727
1859.36	6.56745
1859.85	6.76601
1860.34	6.80558
1860.83	6.67275
1861.33	6.73349
1861.82	6.92239
1862.31	6.91483
1862.8	6.77839
1863.3	6.88863
1863.79	6.99678
1864.28	6.99918
1864.78	6.95875
1865.27	6.95335
1865.77	7.09602
1866.26	7.15024
1866.76	7.13706
1867.25	7.00785
1867.75	7.11958
1868.24	7.24063
1868.74	7.30361
1869.24	7.09658
1869.73	7.2199
1870.23	7.31425
1870.73	7.30489
1871.22	7.30173
1871.72	7.2493
1872.22	7.31158
1872.72	7.3634
1873.22	7.24113
1873.72	7.25045
1874.21	7.28835
1874.71	7.3287
1875.21	7.28469
1875.71	7.22894
1876.21	7.30388
1876.71	7.28337
1877.21	7.21226
1877.71	7.17591
1878.22	7.31069
1878.72	7.23403
1879.22	7.21396
1879.72	7.09855
1880.22	7.18478
1880.73	7.19801
1881.23	7.19311
1881.73	7.0705
1882.23	7.08308
1882.74	7.20537
1883.24	7.15339
1883.75	6.989
1884.25	6.99565
1884.76	7.10358
1885.26	7.0934
1885.77	6.92331
1886.27	6.78923
1886.78	6.9491
1887.28	7.01645
1887.79	6.87388
1888.3	6.7764
1888.8	6.85092
1889.31	6.98204
1889.82	6.80386
1890.32	6.67896
1890.83	6.69731
1891.34	6.79821
1891.85	6.76985
1892.36	6.64443
1892.87	6.59663
1893.38	6.67291
1893.88	6.72004
1894.39	6.65872
1894.9	6.53454
1895.41	6.55631
1895.92	6.63848
1896.43	6.67241
1896.95	6.46376
1897.46	6.48821
1897.97	6.50125
1898.48	6.4817
1898.99	6.44815
1899.51	6.33945
1900.02	6.37133
1900.53	6.44837
1901.05	6.40774
1901.56	6.29468
1902.07	6.28195
1902.59	6.27769
1903.1	6.25695
1903.62	6.21038
1904.13	6.18509
1904.65	6.11711
1905.16	6.13938
1905.68	6.13316
1906.19	6.09358
1906.71	6.05806
1907.23	5.96009
1907.74	6.01676
1908.26	6.0646
1908.78	5.99073
1909.3	5.88983
1909.81	5.86387
1910.33	5.95061
1910.85	5.93606
1911.37	5.85836
1911.89	5.74964
1912.41	5.74462
1912.93	5.82112
1913.45	5.76818
1913.97	5.67261
1914.49	5.58584
1915.01	5.67325
1915.53	5.73869
1916.05	5.69492
1916.57	5.53284
1917.1	5.44411
1917.62	5.55439
1918.14	5.60759
1918.66	5.52618
1919.18	5.42502
1919.71	5.42801
1920.23	5.46098
1920.76	5.4668
1921.28	5.42386
1921.8	5.28289
1922.33	5.3006
1922.85	5.35295
1923.38	5.46227
1923.9	5.3549
1924.43	5.22338
1924.96	5.22081
1925.48	5.30162
1926.01	5.29004
1926.54	5.28528
1927.07	5.19638
1927.59	5.2183
1928.12	5.21135
1928.65	5.26908
1929.18	5.21057
1929.71	5.18626
1930.23	5.17315
1930.76	5.14868
1931.29	5.20985
1931.82	5.19019
1932.35	5.12381
1932.88	5.07601
1933.41	5.09932
1933.95	5.12969
1934.48	5.13794
1935.01	5.07039
1935.54	5.04081
1936.07	5.06169
1936.61	5.05132
1937.14	5.08575
1937.67	5.08113
1938.2	4.98977
1938.74	5.01846
1939.27	5.02166
1939.81	4.99089
1940.34	5.00843
1940.88	4.98496
1941.41	4.90615
1941.95	4.96448
1942.48	4.98847
1943.02	5.00771
1943.56	4.96412
1944.09	4.88012
1944.63	4.83597
1945.17	4.8806
1945.7	4.94385
1946.24	4.92962
1946.78	4.95795
1947.32	4.84556
1947.86	4.787
1948.39	4.90454
1948.93	4.95879
1949.47	4.95313
1950.01	4.81577
1950.55	4.82865
1951.09	4.85492
1951.63	4.91398
1952.18	4.92764
1952.72	4.90395
1953.26	4.86844
1953.8	4.84852
1954.34	4.91106
1954.89	4.91166
1955.43	4.96673
1955.97	4.93822
1956.52	4.85265
1957.06	4.81361
1957.6	4.9048
1958.15	4.91386
1958.69	4.91633
1959.24	4.88895
1959.78	4.88968
1960.33	4.83626
1960.87	4.89666
1961.42	4.8925
1961.97	4.93398
1962.51	4.97603
1963.06	4.91289
1963.61	4.87185
1964.15	4.88035
1964.7	4.93145
1965.25	4.91849
1965.8	4.95643
1966.35	4.91769
1966.9	4.88264
1967.45	4.88107
1968	4.90994
1968.55	4.96681
1969.1	4.965
1969.65	4.89488
1970.2	4.84958
1970.75	4.90434
1971.3	4.87479
1971.85	4.91909
1972.41	4.97124
1972.96	4.91404
1973.51	4.89754
1974.06	4.80965
1974.62	4.85931
1975.17	4.90159
1975.72	4.95556
1976.28	4.92134
1976.83	4.91056
1977.39	4.86153
1977.94	4.84409
1978.5	4.89703
1979.06	4.9436
1979.61	4.90323
1980.17	4.93117
1980.73	4.84979
1981.28	4.80153
1981.84	4.77934
1982.4	4.85001
1982.96	4.78623
1983.52	4.80365

## Sheet: S5d
Reflection Contrast MoSe2 monolayer
energy (meV)	RC
1469.22	0.73295
1469.53	0.0367
1469.83	0.73659
1470.14	0.553
1470.45	0.21702
1470.76	1.125
1471.07	0.17153
1471.38	0.05776
1471.69	1.09694
1472	0.21756
1472.31	0.54065
1472.62	0.33333
1472.92	0.448
1473.23	0.49827
1473.55	0.07903
1473.86	0.36559
1474.16	0.84793
1474.47	-0.09315
1474.79	0.41549
1475.1	0.23841
1475.41	0.09288
1475.72	0.88995
1476.03	0.16139
1476.34	0.31962
1476.65	0.33333
1476.96	-0.09167
1477.27	1.07109
1477.59	0.47881
1477.9	0.25658
1478.21	1.04478
1478.52	0.07213
1478.83	0.46441
1479.15	0.69683
1479.46	0.03448
1479.77	0.61303
1480.08	0.21114
1480.4	0.33956
1480.71	0.25439
1481.02	0.26154
1481.34	0.66275
1481.65	0.63806
1481.96	0.32353
1482.28	0.52443
1482.59	0.1393
1482.9	0.30357
1483.22	0.81338
1483.53	0.28947
1483.85	0.44083
1484.16	0.29178
1484.48	0.40153
1484.79	0.55977
1485.11	0.40106
1485.42	0.59069
1485.73	0.67908
1486.05	0.36946
1486.37	0.66923
1486.68	0.382
1487	0.33333
1487.31	0.53145
1487.63	0.59857
1487.94	0.71807
1488.26	0.63288
1488.58	0.2662
1488.89	0.6009
1489.21	0.25902
1489.53	0.327
1489.84	0.51098
1490.16	0.51292
1490.48	0.47893
1490.79	0.45298
1491.11	0.63817
1491.43	0.55252
1491.75	0.49733
1492.06	0.64098
1492.38	0.52952
1492.7	0.35559
1493.02	0.54122
1493.34	0.39339
1493.65	0.50613
1493.97	0.44974
1494.29	0.41333
1494.61	0.76287
1494.93	0.2508
1495.25	0.51264
1495.57	0.77236
1495.89	0.33539
1496.21	0.55351
1496.53	0.41
1496.85	0.59432
1497.17	0.64783
1497.49	0.19469
1497.81	0.65925
1498.13	0.33977
1498.45	0.51329
1498.77	0.71301
1499.09	0.24539
1499.41	0.55058
1499.73	0.30062
1500.05	0.49836
1500.37	0.43701
1500.69	0.31711
1501.02	0.59603
1501.34	0.47014
1501.66	0.25598
1501.98	0.57143
1502.3	0.35508
1502.62	0.58841
1502.95	0.60031
1503.27	0.32771
1503.59	0.64749
1503.91	0.29897
1504.24	0.49046
1504.56	0.4767
1504.88	0.36915
1505.21	0.43381
1505.53	0.42056
1505.86	0.55423
1506.18	0.43873
1506.5	0.36364
1506.83	0.58291
1507.15	0.39554
1507.47	0.4482
1507.8	0.38945
1508.12	0.47073
1508.45	0.5124
1508.77	0.47682
1509.1	0.36132
1509.42	0.57363
1509.75	0.52338
1510.07	0.61287
1510.4	0.55197
1510.72	0.53027
1511.05	0.5837
1511.38	0.44348
1511.7	0.45697
1512.03	0.57127
1512.36	0.50935
1512.68	0.61075
1513.01	0.45502
1513.34	0.48431
1513.66	0.63811
1513.99	0.52959
1514.32	0.53727
1514.64	0.50734
1514.97	0.51643
1515.3	0.4907
1515.63	0.45678
1515.95	0.71181
1516.28	0.60392
1516.61	0.41499
1516.94	0.53698
1517.27	0.44349
1517.6	0.58235
1517.92	0.47873
1518.25	0.55511
1518.58	0.52665
1518.91	0.35467
1519.24	0.75079
1519.57	0.49744
1519.9	0.44322
1520.23	0.62451
1520.56	0.43561
1520.89	0.59159
1521.22	0.49902
1521.55	0.56887
1521.88	0.42976
1522.21	0.49214
1522.54	0.67822
1522.87	0.34537
1523.2	0.53825
1523.53	0.55993
1523.87	0.4719
1524.2	0.41977
1524.53	0.45228
1524.86	0.55603
1525.19	0.5396
1525.52	0.47002
1525.86	0.67217
1526.19	0.37194
1526.52	0.48755
1526.85	0.57143
1527.19	0.36778
1527.52	0.52601
1527.85	0.46704
1528.18	0.48988
1528.52	0.54805
1528.85	0.39635
1529.19	0.59355
1529.52	0.38559
1529.85	0.50647
1530.19	0.50773
1530.52	0.52287
1530.86	0.5458
1531.19	0.49673
1531.53	0.61074
1531.86	0.5904
1532.19	0.40071
1532.53	0.59358
1532.87	0.55304
1533.2	0.5724
1533.54	0.56433
1533.87	0.48834
1534.21	0.50475
1534.54	0.43871
1534.88	0.5907
1535.21	0.46858
1535.55	0.55628
1535.89	0.57464
1536.22	0.44763
1536.56	0.5905
1536.9	0.52825
1537.23	0.64766
1537.57	0.55108
1537.91	0.56241
1538.25	0.59517
1538.59	0.48672
1538.92	0.65365
1539.26	0.43902
1539.6	0.57441
1539.94	0.57133
1540.28	0.51762
1540.61	0.70499
1540.95	0.504
1541.29	0.55556
1541.63	0.63347
1541.97	0.52873
1542.31	0.60153
1542.65	0.57468
1542.99	0.60374
1543.33	0.54049
1543.67	0.58922
1544.01	0.57881
1544.35	0.4963
1544.69	0.6265
1545.03	0.50593
1545.37	0.5882
1545.71	0.5037
1546.05	0.52299
1546.39	0.56189
1546.73	0.52296
1547.07	0.55079
1547.41	0.53534
1547.76	0.50028
1548.1	0.54572
1548.44	0.53528
1548.78	0.56761
1549.12	0.51131
1549.47	0.52744
1549.81	0.49692
1550.15	0.48457
1550.49	0.57159
1550.84	0.53871
1551.18	0.56327
1551.53	0.54311
1551.87	0.47905
1552.21	0.60376
1552.56	0.52004
1552.9	0.54536
1553.24	0.56011
1553.59	0.56164
1553.93	0.65858
1554.28	0.50081
1554.62	0.62113
1554.97	0.5279
1555.31	0.59113
1555.66	0.56575
1556	0.52826
1556.35	0.64624
1556.69	0.48131
1557.04	0.63444
1557.38	0.4779
1557.73	0.60779
1558.08	0.52594
1558.42	0.57692
1558.77	0.59693
1559.12	0.56002
1559.46	0.60925
1559.81	0.65067
1560.16	0.67197
1560.5	0.61974
1560.85	0.58594
1561.2	0.72107
1561.55	0.57759
1561.89	0.65893
1562.24	0.56309
1562.59	0.68424
1562.94	0.64383
1563.29	0.63033
1563.63	0.63451
1563.98	0.54233
1564.33	0.6939
1564.68	0.58541
1565.03	0.58057
1565.38	0.61951
1565.73	0.55684
1566.08	0.77042
1566.43	0.57474
1566.78	0.77556
1567.13	0.60841
1567.48	0.55846
1567.83	0.63446
1568.18	0.57511
1568.53	0.6673
1568.88	0.52573
1569.23	0.68595
1569.59	0.5848
1569.94	0.63852
1570.29	0.57118
1570.64	0.54176
1570.99	0.70446
1571.34	0.53293
1571.7	0.67494
1572.05	0.56352
1572.4	0.59241
1572.75	0.54357
1573.11	0.50679
1573.46	0.67003
1573.81	0.56269
1574.17	0.65132
1574.52	0.61641
1574.87	0.65227
1575.23	0.59127
1575.58	0.55445
1575.93	0.64286
1576.29	0.54196
1576.64	0.57516
1577	0.51737
1577.35	0.55159
1577.71	0.61788
1578.06	0.56265
1578.42	0.62781
1578.77	0.60957
1579.13	0.66613
1579.48	0.58056
1579.84	0.62807
1580.2	0.6125
1580.55	0.62263
1580.91	0.68631
1581.27	0.56879
1581.62	0.72698
1581.98	0.63055
1582.34	0.6786
1582.69	0.6163
1583.05	0.68953
1583.41	0.65653
1583.76	0.64806
1584.12	0.72397
1584.48	0.59165
1584.84	0.7455
1585.2	0.61317
1585.56	0.68368
1585.91	0.66347
1586.27	0.73
1586.63	0.67872
1586.99	0.60635
1587.35	0.70952
1587.71	0.62731
1588.07	0.78
1588.43	0.66642
1588.79	0.74803
1589.15	0.72423
1589.51	0.64487
1589.87	0.70997
1590.23	0.5944
1590.59	0.80104
1590.95	0.67464
1591.31	0.74245
1591.67	0.67091
1592.03	0.72472
1592.39	0.6363
1592.76	0.66935
1593.12	0.71848
1593.48	0.67281
1593.84	0.71923
1594.2	0.62624
1594.57	0.73539
1594.93	0.68716
1595.29	0.66512
1595.65	0.68495
1596.02	0.68733
1596.38	0.74046
1596.74	0.68961
1597.11	0.73068
1597.47	0.64144
1597.84	0.69887
1598.2	0.67829
1598.56	0.722
1598.93	0.70407
1599.29	0.63715
1599.66	0.68069
1600.02	0.64519
1600.39	0.68677
1600.75	0.65073
1601.12	0.71304
1601.48	0.6971
1601.85	0.69543
1602.21	0.702
1602.58	0.66625
1602.95	0.73506
1603.31	0.65696
1603.68	0.7201
1604.05	0.69356
1604.41	0.71256
1604.78	0.72239
1605.15	0.72309
1605.52	0.73396
1605.88	0.68088
1606.25	0.77805
1606.62	0.72299
1606.99	0.75672
1607.35	0.7424
1607.72	0.76911
1608.09	0.74291
1608.46	0.76677
1608.83	0.71597
1609.2	0.73712
1609.57	0.78739
1609.94	0.81013
1610.31	0.79082
1610.67	0.74542
1611.05	0.85358
1611.41	0.77437
1611.79	0.80531
1612.16	0.74713
1612.53	0.79425
1612.9	0.75159
1613.27	0.83897
1613.64	0.79112
1614.01	0.81494
1614.38	0.81872
1614.75	0.81291
1615.12	0.79204
1615.5	0.83126
1615.87	0.82065
1616.24	0.84324
1616.61	0.85896
1616.99	0.83153
1617.36	0.78643
1617.73	0.90803
1618.11	0.829
1618.48	0.83097
1618.85	0.86525
1619.22	0.8621
1619.6	0.90385
1619.97	0.87668
1620.35	0.87939
1620.72	0.86436
1621.1	0.89072
1621.47	0.83931
1621.85	0.88763
1622.22	0.84382
1622.6	0.87552
1622.97	0.88189
1623.35	0.88852
1623.72	0.87
1624.1	0.8584
1624.47	0.88193
1624.85	0.86174
1625.23	0.88465
1625.6	0.88377
1625.98	0.95439
1626.36	0.82488
1626.73	0.88229
1627.11	0.84058
1627.49	0.90848
1627.87	0.88434
1628.24	0.9204
1628.62	0.91621
1629	0.93583
1629.38	0.95192
1629.76	0.93059
1630.13	0.99002
1630.51	0.92298
1630.89	0.97583
1631.27	0.92278
1631.65	0.93483
1632.03	0.89017
1632.41	0.99846
1632.79	0.95579
1633.17	0.98947
1633.55	0.95867
1633.93	1.05372
1634.31	1.01517
1634.69	1.03082
1635.07	1.03808
1635.45	1.03331
1635.83	1.01575
1636.21	1.08662
1636.6	1.07473
1636.98	1.08198
1637.36	1.03236
1637.74	1.08535
1638.12	1.10533
1638.51	1.12546
1638.89	1.06442
1639.27	1.18264
1639.66	1.15943
1640.04	1.21072
1640.42	1.15218
1640.81	1.21688
1641.19	1.18507
1641.57	1.24534
1641.96	1.24431
1642.34	1.32444
1642.73	1.25273
1643.11	1.36641
1643.5	1.29548
1643.88	1.41874
1644.27	1.37524
1644.65	1.41905
1645.04	1.4427
1645.42	1.41116
1645.81	1.45409
1646.19	1.46772
1646.58	1.55336
1646.97	1.46695
1647.35	1.54603
1647.74	1.50058
1648.13	1.62683
1648.51	1.52721
1648.9	1.6471
1649.29	1.55306
1649.68	1.60352
1650.06	1.57074
1650.45	1.61977
1650.84	1.50915
1651.23	1.61805
1651.62	1.54698
1652.01	1.55048
1652.39	1.54706
1652.78	1.59202
1653.17	1.55118
1653.56	1.51981
1653.95	1.509
1654.34	1.50401
1654.73	1.5139
1655.12	1.45279
1655.51	1.38701
1655.9	1.34761
1656.29	1.30183
1656.68	1.29191
1657.08	1.23956
1657.47	1.19991
1657.86	1.19228
1658.25	1.09821
1658.64	1.00818
1659.03	1.00766
1659.43	0.88023
1659.82	0.91212
1660.21	0.82157
1660.6	0.82386
1661	0.70377
1661.39	0.72633
1661.78	0.69447
1662.18	0.6805
1662.57	0.60177
1662.96	0.60957
1663.36	0.52756
1663.75	0.56284
1664.15	0.51969
1664.54	0.50984
1664.94	0.44951
1665.33	0.48881
1665.73	0.43329
1666.12	0.43576
1666.52	0.40091
1666.91	0.42079
1667.31	0.37411
1667.7	0.41873
1668.1	0.39559
1668.5	0.39996
1668.89	0.38444
1669.29	0.38785
1669.69	0.37114
1670.09	0.37981
1670.48	0.35969
1670.88	0.36369
1671.28	0.33986
1671.68	0.37671
1672.07	0.35933
1672.47	0.31778
1672.87	0.34268
1673.27	0.35438
1673.67	0.363
1674.07	0.33821
1674.47	0.338
1674.87	0.33508
1675.27	0.36031
1675.67	0.36909
1676.07	0.32922
1676.47	0.36472
1676.87	0.38318
1677.27	0.37086
1677.67	0.36538
1678.07	0.31437
1678.47	0.36138
1678.87	0.33085
1679.27	0.38111
1679.67	0.37983
1680.08	0.35701
1680.48	0.3713
1680.88	0.37005
1681.28	0.33321
1681.69	0.35594
1682.09	0.38539
1682.49	0.39399
1682.9	0.35818
1683.3	0.41118
1683.7	0.36457
1684.11	0.41577
1684.51	0.40652
1684.91	0.40532
1685.32	0.4211
1685.72	0.38652
1686.13	0.39581
1686.53	0.39597
1686.94	0.41171
1687.34	0.41196
1687.75	0.44067
1688.16	0.42968
1688.56	0.40643
1688.97	0.46534
1689.37	0.42873
1689.78	0.43817
1690.19	0.4461
1690.59	0.45304
1691	0.47549
1691.41	0.45179
1691.82	0.42509
1692.22	0.45929
1692.63	0.44121
1693.04	0.46646
1693.45	0.4745
1693.86	0.46301
1694.27	0.45068
1694.67	0.48814
1695.08	0.44597
1695.49	0.47282
1695.9	0.46554
1696.31	0.48769
1696.72	0.50715
1697.13	0.5119
1697.54	0.48085
1697.95	0.46655
1698.36	0.46432
1698.77	0.49522
1699.18	0.48866
1699.6	0.48655
1700.01	0.50494
1700.42	0.49592
1700.83	0.50259
1701.24	0.48986
1701.65	0.48802
1702.07	0.48727
1702.48	0.50692
1702.89	0.51311
1703.31	0.47063
1703.72	0.50806
1704.13	0.51304
1704.55	0.5207
1704.96	0.52738
1705.37	0.50487
1705.79	0.52461
1706.2	0.52646
1706.62	0.53242
1707.03	0.51516
1707.45	0.52209
1707.86	0.49602
1708.28	0.49767
1708.69	0.49691
1709.11	0.53324
1709.53	0.52637
1709.94	0.52324
1710.36	0.52464
1710.77	0.54597
1711.19	0.53609
1711.61	0.54433
1712.03	0.52348
1712.44	0.53858
1712.86	0.55268
1713.28	0.556
1713.7	0.55388
1714.12	0.58741
1714.53	0.52837
1714.95	0.55237
1715.37	0.56547
1715.79	0.56759
1716.21	0.55361
1716.63	0.57723
1717.05	0.57677
1717.47	0.5891
1717.89	0.55248
1718.31	0.55769
1718.73	0.56645
1719.15	0.55309
1719.57	0.57443
1719.99	0.56171
1720.41	0.54887
1720.83	0.60125
1721.26	0.54818
1721.68	0.58073
1722.1	0.58354
1722.52	0.57116
1722.94	0.51844
1723.37	0.57702
1723.79	0.57395
1724.21	0.59564
1724.64	0.57459
1725.06	0.58812
1725.48	0.58345
1725.91	0.58204
1726.33	0.5506
1726.76	0.58333
1727.18	0.57966
1727.61	0.56608
1728.03	0.57113
1728.46	0.55242
1728.88	0.59683
1729.31	0.59148
1729.73	0.58827
1730.16	0.55391
1730.59	0.57569
1731.01	0.54841
1731.44	0.55747
1731.87	0.59462
1732.29	0.56358
1732.72	0.55962
1733.15	0.57243
1733.57	0.58585
1734	0.57861
1734.43	0.6027
1734.86	0.57059
1735.29	0.62166
1735.72	0.596
1736.14	0.60826
1736.57	0.59773
1737	0.61169
1737.43	0.59952
1737.86	0.62464
1738.29	0.59175
1738.72	0.61026
1739.15	0.62987
1739.58	0.63446
1740.02	0.63951
1740.45	0.6332
1740.88	0.63175
1741.31	0.61067
1741.74	0.59727
1742.17	0.64529
1742.6	0.62414
1743.04	0.61637
1743.47	0.64046
1743.9	0.65136
1744.34	0.64307
1744.77	0.64466
1745.2	0.61994
1745.63	0.62609
1746.07	0.66095
1746.5	0.62634
1746.94	0.61305
1747.37	0.62533
1747.81	0.63353
1748.24	0.62974
1748.68	0.66408
1749.11	0.66751
1749.55	0.63564
1749.98	0.64482
1750.42	0.63829
1750.86	0.62726
1751.29	0.64741
1751.73	0.63602
1752.16	0.64615
1752.6	0.6283
1753.04	0.65122
1753.48	0.62536
1753.91	0.65265
1754.35	0.64033
1754.79	0.66157
1755.23	0.64883
1755.67	0.64584
1756.11	0.65852
1756.55	0.64545
1756.98	0.61591
1757.42	0.64385
1757.86	0.65305
1758.3	0.65174
1758.74	0.67682
1759.18	0.68603
1759.62	0.67621
1760.07	0.64997
1760.51	0.70022
1760.95	0.6352
1761.39	0.68408
1761.83	0.67908
1762.27	0.68956
1762.71	0.68684
1763.16	0.69779
1763.6	0.68621
1764.04	0.70176
1764.48	0.68908
1764.93	0.71424
1765.37	0.68394
1765.81	0.67677
1766.26	0.68535
1766.7	0.70322
1767.15	0.69547
1767.59	0.67554
1768.04	0.70073
1768.48	0.71388
1768.93	0.72237
1769.37	0.7021
1769.82	0.72543
1770.26	0.71217
1770.71	0.69738
1771.15	0.68308
1771.6	0.68843
1772.05	0.70643
1772.49	0.72695
1772.94	0.70575
1773.39	0.7316
1773.84	0.64817
1774.29	0.75035
1774.73	0.70029
1775.18	0.74213
1775.63	0.70943
1776.08	0.73738
1776.53	0.74029
1776.98	0.71679
1777.43	0.75806
1777.88	0.69494
1778.33	0.72271
1778.78	0.71421
1779.23	0.77588
1779.68	0.70575
1780.13	0.74855
1780.58	0.72444
1781.03	0.71063
1781.48	0.77389
1781.93	0.73158
1782.38	0.72251
1782.84	0.72001
1783.29	0.7704
1783.74	0.72501
1784.19	0.78893
1784.65	0.73376
1785.1	0.78687
1785.55	0.78312
1786.01	0.74692
1786.46	0.76214
1786.92	0.71827
1787.37	0.80538
1787.83	0.74918
1788.28	0.77006
1788.73	0.75974
1789.19	0.76446
1789.65	0.79242
1790.1	0.78401
1790.56	0.82849
1791.01	0.78791
1791.47	0.78957
1791.93	0.8019
1792.38	0.79246
1792.84	0.80215
1793.3	0.79642
1793.76	0.82841
1794.21	0.7864
1794.67	0.8148
1795.13	0.77084
1795.59	0.80904
1796.05	0.83409
1796.51	0.82719
1796.97	0.83313
1797.42	0.81523
1797.88	0.83713
1798.35	0.82091
1798.81	0.84347
1799.27	0.83999
1799.73	0.82608
1800.19	0.82416
1800.65	0.78767
1801.11	0.87158
1801.57	0.81273
1802.03	0.8611
1802.49	0.80978
1802.96	0.85612
1803.42	0.83307
1803.88	0.80678
1804.35	0.8893
1804.81	0.82129
1805.27	0.89322
1805.74	0.81724
1806.2	0.865
1806.66	0.85654
1807.13	0.82136
1807.59	0.84857
1808.06	0.84655
1808.52	0.91413
1808.99	0.874
1809.45	0.85658
1809.92	0.87481
1810.39	0.86603
1810.85	0.87728
1811.32	0.84953
1811.79	0.89518
1812.25	0.85149
1812.72	0.91332
1813.19	0.89261
1813.65	0.87813
1814.12	0.90433
1814.59	0.92697
1815.06	0.91351
1815.53	0.92373
1816	0.91068
1816.47	0.92095
1816.94	0.91172
1817.41	0.93589
1817.88	0.90277
1818.35	0.93005
1818.82	0.958
1819.29	0.90779
1819.76	0.93205
1820.23	0.92593
1820.7	0.95878
1821.17	0.9654
1821.64	0.95342
1822.12	0.94492
1822.59	0.93388
1823.06	1.00251
1823.53	0.91255
1824.01	0.94182
1824.48	0.96063
1824.95	0.93399
1825.43	0.96974
1825.9	0.93286
1826.38	0.99065
1826.85	0.95517
1827.33	0.98314
1827.8	0.98763
1828.28	0.94298
1828.75	0.98529
1829.23	0.94611
1829.7	1.00675
1830.18	0.96573
1830.65	0.99951
1831.13	1.02338
1831.61	0.9767
1832.09	1.00567
1832.56	1.01673
1833.04	1.004
1833.52	1.02952
1834	0.99095
1834.48	1.03967
1834.95	1.03276
1835.43	1.0165
1835.91	1.05299
1836.39	1.03117
1836.87	1.05458
1837.35	1.05031
1837.83	1.0552
1838.31	1.04751
1838.79	1.0747
1839.27	1.06275
1839.76	1.05332
1840.24	1.06412
1840.72	1.06161
1841.2	1.08992
1841.68	1.07216
1842.16	1.08081
1842.65	1.05746
1843.13	1.09341
1843.61	1.09311
1844.1	1.08355
1844.58	1.07812
1845.07	1.07601
1845.55	1.08452
1846.03	1.06869
1846.52	1.10603
1847	1.09347
1847.49	1.1178
1847.97	1.11851
1848.46	1.06114
1848.95	1.13321
1849.43	1.03891
1849.92	1.09882
1850.4	1.10196
1850.89	1.05508
1851.38	1.07582
1851.87	1.09848
1852.36	1.08153
1852.84	1.08611
1853.33	1.08682
1853.82	1.09559
1854.31	1.07163
1854.8	1.10131
1855.29	1.09536
1855.78	1.10407
1856.27	1.09819
1856.76	1.08679
1857.25	1.12627
1857.74	1.06121
1858.23	1.10667
1858.72	1.07323
1859.21	1.06013
1859.7	1.08814
1860.19	1.06652
1860.68	1.06405
1861.18	1.07289
1861.67	1.06741
1862.16	1.07837
1862.66	1.05778
1863.15	1.04039
1863.64	1.0771
1864.14	1.03074
1864.63	1.01919
1865.13	1.00527
1865.62	1.00492
1866.12	1.01504
1866.61	0.98705
1867.11	0.98893
1867.6	0.97796
1868.1	0.95796
1868.59	0.9731
1869.09	0.93575
1869.59	0.94551
1870.09	0.9127
1870.58	0.90956
1871.08	0.94328
1871.58	0.86581
1872.08	0.88475
1872.57	0.89895
1873.07	0.8543
1873.57	0.86307
1874.07	0.82081
1874.57	0.82353
1875.07	0.83799
1875.57	0.81542
1876.07	0.8226
1876.57	0.7773
1877.07	0.80045
1877.57	0.76725
1878.07	0.75695
1878.58	0.78591
1879.08	0.77709
1879.58	0.73308
1880.08	0.76151
1880.58	0.74593
1881.09	0.74104
1881.59	0.74343
1882.09	0.70309
1882.6	0.73622
1883.1	0.73298
1883.61	0.72349
1884.11	0.7336
1884.61	0.72768
1885.12	0.72351
1885.62	0.73171
1886.13	0.72047
1886.64	0.71994
1887.14	0.70155
1887.65	0.67597
1888.15	0.7086
1888.66	0.67874
1889.17	0.68987
1889.68	0.69294
1890.18	0.66191
1890.69	0.6977
1891.2	0.66965
1891.71	0.64414
1892.22	0.66319
1892.73	0.62101
1893.24	0.65694
1893.75	0.63376
1894.26	0.62582
1894.77	0.62702
1895.28	0.64351
1895.79	0.62118
1896.3	0.64606
1896.81	0.6249
1897.32	0.61514
1897.83	0.6141
1898.34	0.60541
1898.86	0.61111
1899.37	0.60618
1899.88	0.6009
1900.39	0.62728
1900.91	0.59066
1901.42	0.60147
1901.94	0.59125
1902.45	0.57425
1902.96	0.61817
1903.48	0.59729
1903.99	0.60768
1904.51	0.62372
1905.03	0.57169
1905.54	0.58518
1906.06	0.61125
1906.58	0.59798
1907.09	0.59903
1907.61	0.59854
1908.13	0.59947
1908.64	0.58787
1909.16	0.63496
1909.68	0.58811
1910.2	0.62736
1910.72	0.63549
1911.24	0.59928
1911.76	0.62384
1912.27	0.60324
1912.79	0.6027
1913.31	0.60831
1913.84	0.61335
1914.36	0.6117
1914.88	0.64256
1915.4	0.61212
1915.92	0.63163
1916.44	0.6167
1916.96	0.61685
1917.48	0.62909
1918.01	0.61998
1918.53	0.59172
1919.05	0.63472
1919.58	0.5894
1920.1	0.59861
1920.62	0.64772
1921.15	0.59722
1921.67	0.61557
1922.2	0.61979
1922.72	0.59003
1923.25	0.62777
1923.78	0.60352
1924.3	0.60882
1924.83	0.59993
1925.36	0.60943
1925.88	0.6142
1926.41	0.60757
1926.94	0.62023
1927.46	0.59864
1927.99	0.60877
1928.52	0.60323
1929.05	0.59319
1929.58	0.60921
1930.11	0.61482
1930.64	0.62646
1931.17	0.61399
1931.7	0.63329
1932.23	0.60942
1932.76	0.6112
1933.29	0.62246
1933.82	0.59883
1934.35	0.60423
1934.88	0.6325
1935.41	0.64128
1935.95	0.65639
1936.48	0.61422
1937.01	0.61966
1937.55	0.62628
1938.08	0.63
1938.61	0.63609
1939.15	0.66912
1939.68	0.65453
1940.22	0.60939
1940.75	0.65702
1941.29	0.6385
1941.82	0.63414
1942.36	0.65048
1942.89	0.65473
1943.43	0.64411
1943.97	0.68468
1944.51	0.64173
1945.04	0.64411
1945.58	0.65862
1946.12	0.65768
1946.66	0.64792
1947.19	0.66616
1947.73	0.64571
1948.27	0.6518
1948.81	0.70223
1949.35	0.64903
1949.89	0.65688
1950.43	0.68604
1950.97	0.63982
1951.51	0.62278
1952.06	0.68972
1952.6	0.63595
1953.14	0.66564
1953.68	0.65334
1954.22	0.65331
1954.77	0.63135
1955.31	0.68799
1955.85	0.66152
1956.39	0.65897
1956.94	0.6662
1957.48	0.65899
1958.03	0.65128
1958.57	0.68815
1959.12	0.65367
1959.66	0.66372
1960.21	0.66572
1960.76	0.69049
1961.3	0.6605
1961.85	0.71117
1962.39	0.66855
1962.94	0.69112
1963.49	0.6953
1964.04	0.711
1964.59	0.68471
1965.13	0.68583
1965.68	0.73534
1966.23	0.68496
1966.78	0.6899
1967.33	0.71688
1967.88	0.68248
1968.43	0.69549
1968.98	0.71266
1969.53	0.69866
1970.08	0.69931
1970.63	0.70202
1971.19	0.68771
1971.74	0.72462
1972.29	0.71127
1972.84	0.68508
1973.4	0.69394
1973.95	0.70516
1974.5	0.68126
1975.06	0.66776
1975.61	0.71075
1976.17	0.70405
1976.72	0.69912
1977.28	0.71307
1977.83	0.70439
1978.39	0.68051
1978.94	0.70401
1979.5	0.71451
1980.06	0.71298
1980.61	0.683
1981.17	0.70985
1981.73	0.69479
1982.29	0.70778
1982.85	0.73014
1983.4	0.6992
1983.96	0.71638
1984.52	0.72648
1985.08	0.73574
1985.64	0.69921
1986.2	0.73341
1986.76	0.76137
1987.32	0.73008
1987.88	0.70945
1988.44	0.75791
1989.01	0.72699
1989.57	0.72582
1990.13	0.77028
1990.69	0.77171
1991.26	0.74899
1991.82	0.7743
1992.38	0.77588
1992.95	0.75425
1993.51	0.74577
1994.08	0.77487
1994.64	0.76587
1995.21	0.75145
1995.77	0.74907
1996.34	0.7475
1996.9	0.75318
1997.47	0.75106
1998.04	0.75333
1998.6	0.75877
1999.17	0.7398
1999.74	0.78026
2000.31	0.73377
2000.88	0.73412
2001.44	0.733
2002.01	0.75366
2002.58	0.74581
2003.15	0.75051
2003.72	0.75078
2004.29	0.75152
2004.86	0.78631
2005.43	0.73475
2006.01	0.76255
2006.58	0.75429
2007.15	0.75144
2007.72	0.75859
2008.3	0.75902
2008.87	0.75864
2009.44	0.79108
2010.01	0.75921
2010.59	0.76647
2011.16	0.75896
2011.74	0.78452
2012.31	0.77776
2012.89	0.79276
2013.46	0.79698
2014.04	0.79402
2014.61	0.79231
2015.19	0.79595
2015.77	0.78172
2016.35	0.7762
2016.92	0.79243
2017.5	0.79848
2018.08	0.80178
2018.66	0.7989
2019.23	0.76104
2019.82	0.79577
2020.39	0.78476
2020.97	0.76095
2021.55	0.79657
2022.13	0.79832
2022.71	0.81474
2023.3	0.79007
2023.88	0.81356
2024.46	0.79268
2025.04	0.8203
2025.62	0.79875
2026.21	0.79463
2026.79	0.79269
2027.37	0.81463
2027.96	0.80027
2028.54	0.79979
2029.13	0.84721
2029.71	0.78244
2030.3	0.78263
2030.88	0.77672
2031.47	0.79762
2032.05	0.79283
2032.64	0.796
2033.23	0.82337
2033.81	0.77475
2034.4	0.81273
2034.99	0.77849
2035.58	0.80878
2036.16	0.78718
2036.75	0.81376
2037.34	0.79318
2037.93	0.81455
2038.52	0.80804
2039.11	0.84205
2039.7	0.8328
2040.29	0.82716
2040.88	0.82041
