# Supplementary material for: Ultrafast pseudospin quantum beats in multilayer WSe2 and MoSe2
Source: Nat Commun. 2022 Aug 25;13:4997. doi: 10.1038/s41467-022-32534-3 (PMC9411176; doi:10.1038/s41467-022-32534-3)
Supplement: Supplementary file 3 — Source Data [file 41467_2022_32534_MOESM3_ESM.zip › Supplementary source data FigS6.xlsx]

## Sheet: S6b
TRFE WSe2 Multilayer
energy (meV)	TRFE (a.u.)
-1.99995	-3.08158e-05
-1.79975	-2.9862e-05
-1.59956	-3.19483e-05
-1.39936	-2.84911e-05
-1.19917	-3.5465e-05
-0.99897	-3.07562e-05
-0.79878	-2.7001e-05
-0.59858	-3.02793e-05
-0.20019	-0.000131489
-0.1001	-0.000439407
0	-0.00109
0.1001	-0.000640813
0.20019	-0.000723187
0.30029	-0.000738148
0.40039	-0.000728194
0.50049	-0.000724558
0.60058	-0.000715557
0.70068	-0.0007031
0.80078	-0.000697795
0.90088	-0.00068647
1.29993	-0.000626747
1.60022	-0.000583831
1.90052	-0.000553194
2.20081	-0.000514094
2.5011	-0.000480415
2.80139	-0.000451686
3.10169	-0.000438632
3.40198	-0.000414731
3.70227	-0.000393989
4.00256	-0.000385405
4.30285	-0.000362815
4.60315	-0.000349404
4.90344	-0.000335099
5.20373	-0.000321629
5.50402	-0.000309052
5.80432	-0.000299813
6.10461	-0.000287713
6.4049	-0.000281574
6.70519	-0.000270547
7.00549	-0.000261666
7.30578	-0.000257434
7.60607	-0.000248196

## Sheet: S6c
TRFE WSe2 Multilayer
energy (meV)	TRFE (a.u.)
-1.99995	-8.70234e-06
-1.79975	-6.25852e-06
-1.59956	-2.98025e-06
-1.39936	-3.99354e-06
-1.19917	-3.45708e-06
-0.99897	1.1325e-06
-0.79878	-1.54973e-06
-0.59858	-2.9802e-07
-0.20019	1.75835e-05
-0.1001	-0.00109
0	-0.000552122
0.1001	4.35117e-06
0.20019	1.78219e-05
0.30029	5.00085e-05
0.40039	4.42865e-05
0.50049	4.07698e-05
0.60058	3.82068e-05
0.70068	1.8716e-05
0.80078	-1.88352e-05
0.90088	-4.66111e-05
1.29993	-0.000192345
1.60022	-0.000276627
1.90052	-0.000317218
2.20081	-0.000299575
2.5011	-0.00024283
2.80139	-0.000160576
3.10169	-0.000108719
3.40198	-5.45385e-05
3.70227	-6.53272e-05
4.00256	-9.44142e-05
4.30285	-0.000131668
4.60315	-0.000181676
4.90344	-0.000220955
5.20373	-0.000226141
5.50402	-0.000232459
5.80432	-0.000212074
6.10461	-0.000134409
6.4049	-0.000137926
6.70519	-0.000106514
7.00549	-9.51295e-05
7.30578	-9.38778e-05
7.60607	-0.00010556
